# Supplementary material for: You’re Prettier When You Smile: Construction and Validation of a Questionnaire to Assess Microaggressions Against Women in the Workplace
Source: Front Psychol. 2022 Mar 16;13:809862. doi: 10.3389/fpsyg.2022.809862 (PMC8966652; doi:10.3389/fpsyg.2022.809862)
Supplement: Supplementary file 2 [file Data_Sheet_1.CSV]

lfdn	duration	age	gender	kldb	education	occupational status	weeklyHours	durWorklife	size_workplace	size_residence	mi1	mi2	mi3	mi4	mi5r	mi6r	mi7r	mi8r	mi9r	mi10	mi11	mi12	mi13	mi14	mi15	mi16	mi17	mi18	mi19	mi20	mi21	mi22	mi23	mi24	mi25	mi26	mi27	mi28	mi29	mi30	mi31	mi32	mi33	mi34	mi35	mi36	mi37	mi38	mi39
3	1121	26	1	6	7	3	38	24	4	4	1	1	2	3	3	4	5	5	6	4	2	2	2	5	1	2	3	2	4	3	2	3	5	2	1	2	1	1	1	3	1	2	2	1	1	1	2	3	3
4	752	29	1	9	7	3	37	48	5	5	3	2	3	4	1	4	3	3	1	3	1	2	1	1	1	1	1	1	3	1	1	3	6	3	1	4	1	1	3	4	1	5	1	3	1	1	4	5	6
5	-1	23	1	7	5	2	20	12	5	5	1	3	3	2	5	6	6	4	3	3	1	3	3	1	1	1	3	3	5	6	2	2	6	1	1	6	2	5	2	6	1	5	1	4	2	4	5	6	5
6	795	26	1	8	8	4	20	4	5	5	2	4	1	2	6	5	6	6	4	5	1	2	2	1	1	5	2	1	4	4	2	4	6	4	1	2	1	2	2	5	1	5	2	1	2	2	3	4	5
8	1808	25	1	8	4	3	32	46	1	1	1	1	2	2	5	5	5	5	4	5	1	1	4	1	1	2	2	1	2	3	4	1	2	1	1	2	1	1	1	1	1	1	1	1	1	1	1	4	1
29	725	25	1	7	8	2	32	36	5	5	3	2	4	4	4	6	5	6	6	4	1	1	1	1	1	1	1	1	5	5	1	1	4	1	1	1	1	1	2	2	1	1	1	1	1	1	1	4	2
25	1315	52	1	8	8	5	30	300	3	3	3	5	6	6	4	4	4	6	6	2	2	2	2	2	1	3	2	3	2	2	2	2	4	4	1	2	2	3	1	2	1	3	2	1	1	1	2	6	4
16	1270	22	1	5	7	3	36	6	2	2	3	3	2	1	1	5	4	2	3	6	6	4	5	5	6	5	4	6	5	5	6	5	5	3	1	4	1	6	2	6	1	4	2	2	2	2	2	1	5
18	972	22	1	4	6	3	38	6	3	3	5	5	6	6	1	3	2	4	3	6	5	5	4	3	6	6	3	4	6	6	6	5	6	6	2	6	5	3	6	4	2	6	6	6	4	6	3	6	6
19	765	25	1	8	6	2	25	60	2	2	1	1	5	1	6	5	5	5	6	2	1	1	4	1	1	3	2	1	1	1	1	1	6	1	1	4	1	1	1	1	1	3	1	1	1	1	1	4	3
20	1090	25	1	9	8	3	40	20	5	5	6	2	2	2	5	6	6	6	5	6	6	4	6	6	1	4	5	5	5	5	6	4	6	2	1	2	1	1	1	4	1	2	5	1	1	4	1	6	4
28	517	27	1	8	8	2	30	20	3	3	6	6	5	5	3	5	6	6	5	6	6	3	2	4	3	4	4	6	6	6	6	6	6	2	1	5	5	5	5	6	2	5	5	5	5	5	5	6	6
31	980	26	1	8	7	3	35	21	4	4	1	1	1	1	2	2	2	2	1	6	2	2	6	2	4	1	4	3	5	6	6	5	6	4	1	6	2	1	2	6	1	3	1	3	1	5	6	1	6
30	777	23	1	8	6	3	40	21	1	1	1	4	4	4	2	4	3	5	4	1	2	2	3	2	3	4	3	1	6	6	2	1	2	1	1	2	1	1	1	1	1	3	1	1	1	1	1	4	2
32	1050	44	1	7	8	3	36	180	5	5	1	2	2	1	3	4	6	5	5	3	4	2	1	2	1	2	1	1	4	3	2	1	3	2	1	5	1	1	2	3	1	3	1	1	2	1	2	2	4
33	999	26	1	6	6	3	40	83	4	4	1	3	4	4	5	4	4	2	5	6	5	3	2	4	5	4	5	4	2	2	4	2	6	4	1	3	2	5	5	2	1	4	1	4	1	2	2	2	3
38	731	27	1	8	8	3	40	5	5	5	1	2	1	2	4	6	6	6	6	1	2	1	1	1	1	2	1	6	6	6	3	2	5	1	1	1	1	1	1	3	1	2	1	1	1	1	2	2	3
41	1607	52	1	8	8	5	46	288	4	4	2	1	4	2	6	5	6	5	4	6	1	2	1	2	1	1	1	2	2	1	2	1	4	6	1	2	2	5	2	5	1	5	2	1	1	2	1	6	5
43	977	41	1	7	7	3	40	120	5	2	4	2	1	3	5	5	6	4	2	1	2	2	2	5	1	1	1	4	4	3	5	2	5	2	2	2	2	2	2	2	1	3	1	1	2	2	3	2	4
45	2092	52	1	8	8	3	39	288	5	5	1	1	3	2	6	5	5	2	2	6	2	1	1	4	1	1	1	1	2	1	1	1	1	2	1	5	1	1	1	5	1	3	3	1	1	6	4	2	3
46	992	27	1	8	8	3	40	54	5	5	4	1	3	4	2	4	6	4	3	6	6	2	1	4	2	6	4	6	3	3	6	2	6	1	1	6	1	1	1	5	1	1	1	3	4	1	4	5	6
48	1909	60	1	7	8	3	36	466	5	5	1	2	1	2	6	6	6	6	6	6	2	1	1	2	1	2	1	1	1	1	1	1	5	1	1	6	1	5	1	2	1	1	5	1	1	1	1	1	5
50	947	25	1	8	8	4	40	5	5	5	4	6	2	2	4	4	4	6	4	6	6	2	1	6	2	2	1	5	4	4	3	6	5	1	1	3	1	1	2	3	1	4	1	2	4	2	3	4	6
51	1049	42	1	8	8	2	20	156	4	4	1	1	2	2	5	5	6	5	4	5	1	2	1	1	1	3	1	1	4	3	1	1	4	1	1	2	1	2	1	2	1	3	1	1	1	2	1	1	4
52	2397	30	1	9	7	3	40	48	5	5	6	6	6	6	1	1	1	2	2	4	3	4	1	6	1	4	4	6	2	6	6	6	4	1	1	6	3	3	6	6	5	3	6	3	6	3	6	6	6
54	-1	26	1	6	8	3	37	17	5	2	3	4	2	2	2	4	4	1	3	6	1	4	1	2	1	2	2	4	5	5	5	5	6	2	1	4	1	1	4	2	1	4	1	2	2	1	3	4	4
55	710	23	1	4	8	5	40	7	5	5	2	2	2	4	6	2	1	3	3	4	2	5	6	4	1	2	3	5	5	5	5	5	3	1	1	1	4	5	2	6	1	6	2	1	1	1	1	1	6
58	953	28	1	6	8	3	40	36	4	3	1	1	1	3	4	6	6	6	4	5	1	1	2	3	1	2	1	1	2	2	2	2	2	2	1	1	1	1	1	2	1	3	1	1	1	1	1	2	5
59	683	26	1	6	7	3	40	40	3	2	1	6	2	3	3	6	6	6	5	6	1	1	1	1	1	1	1	3	6	6	6	5	6	6	1	3	1	2	1	2	1	3	1	1	1	1	1	1	1
61	738	24	1	6	6	3	42	46	5	3	1	4	5	6	1	6	6	1	5	6	6	1	1	6	5	1	5	1	4	5	1	6	6	2	1	1	1	6	1	1	1	1	1	1	1	1	1	1	5
62	834	26	1	8	8	2	26	4	5	5	1	1	2	2	5	6	6	6	3	2	1	1	1	1	1	2	1	1	4	4	1	2	1	1	1	1	1	1	1	2	1	2	1	1	1	1	1	4	4
63	872	51	1	8	8	5	50	220	3	1	1	1	1	1	2	4	3	5	3	1	1	1	1	1	1	1	2	1	2	1	1	1	6	1	1	1	1	1	1	1	1	2	1	1	1	1	1	1	4
64	4313	25	1	7	7	3	40	9	3	3	1	1	1	1	6	6	6	6	5	3	4	2	1	1	1	1	1	3	1	1	1	1	6	1	1	3	1	1	1	2	1	1	1	1	1	1	1	3	2
65	1571	69	1	8	8	3	40	408	3	1	2	1	1	4	4	3	1	2	5	4	1	2	1	1	1	2	2	2	3	3	1	1	1	1	1	3	1	1	1	4	2	4	3	1	2	4	2	1	4
66	2466	65	1	8	8	5	28	400	3	3	1	1	1	2	5	4	3	5	6	6	2	1	1	2	1	1	1	1	2	2	1	1	3	2	1	2	1	2	1	2	1	3	5	1	1	1	1	1	4
68	1616	26	1	5	8	3	30	40	5	5	3	1	2	1	6	6	6	1	1	6	3	3	1	3	1	1	1	1	4	4	1	2	2	1	1	1	6	3	1	6	1	2	1	1	1	3	2	1	1
69	1440	49	1	8	6	3	40	348	4	3	1	1	1	1	1	2	4	2	6	5	1	3	2	1	1	3	1	3	2	4	3	2	4	2	1	2	3	1	1	2	1	1	1	1	1	1	1	1	4
72	1304	51	1	7	6	2	30	600	3	3	2	3	5	4	3	4	5	5	4	6	2	1	1	4	1	1	2	3	6	6	4	3	5	2	1	3	3	3	1	5	1	4	1	1	1	3	3	5	6
76	1253	43	1	6	3	2	25	276	2	2	1	1	2	2	5	2	1	3	2	4	1	1	4	1	1	1	1	1	2	1	2	1	4	1	1	1	1	1	1	1	1	3	1	1	1	1	1	1	1
77	1342	58	1	8	9	5	40	408	4	4	4	1	1	3	4	4	3	6	6	2	2	1	1	1	1	3	1	2	2	2	1	1	5	4	1	4	1	2	1	6	1	5	4	1	1	4	1	2	6
78	-1	46	1	7	5	2	32	250	4	4	1	1	2	1	4	3	4	4	4	2	1	2	2	2	1	1	1	2	5	5	4	2	5	5	1	4	2	1	1	3	2	2	2	2	5	5	5	2	6
80	724	21	1	8	8	2	12	24	3	3	2	6	5	5	1	5	4	6	6	6	2	3	2	1	1	2	1	2	5	3	6	3	6	6	1	6	5	2	4	6	1	6	1	3	2	5	5	6	6
82	719	43	1	9	7	2	23	180	4	4	5	3	6	5	4	3	2	1	2	1	2	1	1	1	2	2	1	2	2	2	1	4	5	3	1	2	1	1	1	1	1	3	1	1	1	3	2	5	5
85	1067	40	1	5	6	2	30	120	5	1	1	1	4	3	5	4	6	6	5	2	6	1	1	5	1	2	1	6	4	4	5	4	3	2	1	2	3	6	1	5	4	4	3	1	5	1	4	2	5
86	870	42	1	6	7	3	38	240	4	2	2	5	2	6	4	4	4	4	5	4	6	4	4	6	4	6	5	4	6	6	6	4	6	6	2	6	6	5	6	6	2	4	2	3	6	5	4	4	6
89	1181	39	1	8	7	3	41	155	4	4	5	5	5	6	2	3	5	2	4	3	6	1	1	5	2	3	3	4	2	4	4	3	5	5	1	6	5	6	5	5	2	4	4	2	4	5	6	4	6
90	661	40	1	4	8	2	30	156	3	3	1	1	2	4	6	4	5	4	2	2	1	1	1	1	1	2	2	3	2	3	1	5	5	1	1	2	1	5	2	6	1	4	2	3	1	3	6	5	6
91	2487	45	1	7	8	2	20	8	3	3	1	1	6	1	5	5	5	5	1	2	2	2	4	2	1	1	1	2	2	1	1	2	3	1	1	1	1	1	1	2	1	2	1	1	1	1	1	1	5
92	1061	38	1	3	8	2	35	144	5	5	2	1	1	2	4	3	4	6	4	5	6	4	1	6	5	2	5	3	6	6	6	6	6	6	1	6	6	6	3	6	1	5	6	1	6	6	6	6	6
93	866	36	1	9	8	2	30	0	5	5	4	3	6	6	4	4	5	6	6	6	6	4	2	6	3	6	2	2	6	5	6	6	6	2	1	4	2	3	1	5	1	4	3	1	1	4	4	6	6
94	1713	43	1	4	8	3	50	240	5	5	5	5	6	6	2	4	4	6	4	6	5	2	5	3	1	2	2	3	3	4	3	6	3	4	1	2	1	5	2	5	1	5	2	1	2	4	4	6	5
99	1005	61	1	7	9	5	20	360	5	5	5	2	5	5	2	4	5	4	1	5	3	2	6	5	6	5	2	2	3	2	2	2	5	1	1	1	1	1	1	2	2	3	4	1	2	4	2	6	5
101	771	38	1	7	9	2	30	168	5	3	4	3	6	6	5	5	5	3	3	5	4	3	2	2	4	3	2	4	5	3	5	4	5	4	1	2	1	4	4	4	1	3	2	1	2	2	2	5	5
102	887	20	1	8	5	1	36	10	4	4	1	1	3	3	1	5	3	6	5	5	5	1	3	6	1	6	3	2	2	1	2	1	3	2	1	5	3	5	4	2	1	6	3	3	1	1	3	1	6
104	941	40	1	7	9	2	36	184	5	5	2	1	4	6	3	4	5	6	3	6	4	2	5	5	1	5	4	1	5	3	2	4	5	6	1	5	4	6	1	5	1	3	2	1	3	1	4	4	6
105	532	35	2	10	8	4	39	67	5	5	3	3	2	3	4	6	4	5	4	4	5	4	4	3	3	5	4	6	4	4	4	3	4	5	4	4	5	4	4	2	5	5	5	5	5	5	5	5	4
106	609	56	1	7	8	3	45	300	5	5	4	2	1	2	6	5	5	6	5	4	2	2	1	1	1	4	3	2	4	4	4	2	4	1	1	4	5	4	2	6	1	5	4	3	3	5	4	1	6
107	957	62	1	9	5	2	30	480	5	5	1	2	2	2	5	6	6	5	5	5	1	1	1	1	1	1	1	1	1	1	2	1	2	1	1	1	1	2	1	2	1	1	1	1	1	1	1	1	2
110	862	49	1	8	7	2	35	250	5	5	1	2	6	6	4	2	2	6	5	1	2	2	3	1	1	1	2	2	4	5	2	2	1	3	5	4	3	6	1	6	3	3	1	2	4	1	3	6	6
112	953	47	1	8	9	3	42	248	5	5	1	2	4	4	4	6	6	6	5	4	2	1	1	1	1	1	2	1	3	2	2	2	5	2	1	1	2	3	3	1	1	2	1	1	1	1	2	3	4
113	1153	55	1	9	8	3	44	312	5	5	1	1	1	3	5	5	4	5	5	1	2	1	1	1	1	1	1	1	1	2	6	2	5	2	1	4	1	5	3	1	1	2	1	1	1	1	1	1	6
116	1930	31	1	8	7	3	39	100	5	5	1	1	1	1	6	6	6	6	5	1	1	1	1	1	1	1	2	1	1	1	1	1	4	2	1	1	1	3	1	1	1	1	1	1	1	1	1	1	1
125	1936	59	1	6	8	2	30	480	4	4	2	4	5	5	4	6	4	2	2	6	3	3	4	2	4	5	1	3	2	2	2	1	5	1	1	2	3	2	1	4	1	5	2	2	1	5	4	5	5
117	761	39	1	9	7	3	40	192	5	5	1	2	3	3	6	6	6	2	5	2	1	1	1	1	1	1	2	1	2	1	1	1	2	1	1	1	1	1	1	1	1	1	1	1	1	1	1	5	3
118	1923	45	1	7	8	2	30	160	5	5	1	2	1	1	5	4	4	6	2	5	1	1	2	1	1	1	1	2	3	4	4	2	4	2	2	3	2	4	1	5	2	3	2	1	1	2	3	1	5
119	927	49	1	8	8	4	35	300	4	3	1	1	4	4	1	3	4	4	2	4	2	2	1	1	2	2	2	1	4	2	2	2	6	3	1	3	1	2	2	5	1	3	2	1	2	3	3	4	5
120	613	39	1	8	8	2	33	120	5	5	4	4	4	4	3	3	2	2	1	6	4	3	3	4	2	5	3	5	4	4	3	3	4	4	2	4	3	6	6	5	4	6	3	3	3	3	4	3	6
121	1014	50	1	9	7	3	40	999	5	5	2	1	1	6	5	6	6	6	3	4	2	1	1	1	1	2	1	4	1	2	1	1	1	1	1	1	1	1	1	1	1	1	1	1	1	1	1	1	1
122	897	30	1	8	8	3	38	32	5	5	6	6	3	4	4	4	4	6	6	6	6	2	6	6	2	6	5	6	6	6	6	6	6	6	1	6	5	1	5	6	2	6	3	5	6	6	6	2	6
123	1397	45	1	9	8	4	41	210	3	2	1	1	1	2	5	5	5	4	5	4	1	1	1	1	1	2	1	1	1	1	1	1	2	1	1	2	1	2	1	1	1	1	1	1	1	1	1	1	1
126	711	39	1	7	7	4	30	250	4	4	2	2	3	3	2	1	1	1	1	5	2	2	2	2	2	2	2	2	2	2	3	6	5	6	2	6	4	4	6	5	2	4	5	6	4	6	5	4	6
127	3428	65	1	6	7	3	38	240	3	3	3	5	4	4	4	3	3	2	2	3	6	3	1	6	6	4	4	4	4	5	6	6	2	2	1	4	2	4	2	4	1	4	4	5	4	4	4	2	3
128	1226	35	1	8	8	4	45	100	2	3	1	1	2	2	5	5	5	4	4	5	2	1	1	2	1	2	2	2	2	3	2	2	5	2	1	4	3	2	4	5	1	2	2	4	4	4	5	2	5
131	777	35	1	9	8	3	40	72	4	4	1	1	1	4	3	4	4	6	4	1	1	1	1	1	1	1	1	1	3	3	1	1	4	2	1	3	1	2	1	3	1	2	2	2	1	1	1	1	5
133	739	29	1	2	9	3	50	50	3	3	2	2	4	4	3	5	5	2	2	2	4	2	3	3	1	2	2	1	4	4	5	4	4	3	1	5	1	3	1	5	1	4	4	1	1	1	1	2	5
135	870	25	1	9	8	3	40	36	5	5	1	1	1	2	1	3	4	4	4	3	1	3	4	1	1	4	1	2	2	2	1	1	5	1	1	1	1	2	1	1	1	2	1	1	1	1	1	2	1
148	809	28	1	4	8	3	40	42	5	5	5	5	4	4	4	6	6	4	2	6	4	2	2	5	4	6	2	5	6	6	3	4	6	1	1	2	4	2	2	6	1	4	2	2	3	3	2	4	2
142	833	21	1	6	5	2	20	24	5	3	1	1	2	5	4	3	5	3	5	4	1	3	1	1	1	1	1	4	2	1	2	1	3	2	1	2	1	4	1	3	1	3	1	1	1	1	1	1	3
146	844	31	1	7	8	4	41	49	4	4	1	1	6	1	5	4	3	3	3	1	1	2	1	1	1	1	1	1	4	4	2	2	1	2	3	5	1	1	4	3	1	2	1	2	2	3	4	1	3
149	1135	22	1	8	5	3	40	45	5	5	1	1	2	3	6	6	6	6	5	1	3	1	1	6	5	5	6	5	5	5	4	3	5	1	1	1	1	1	1	2	1	2	1	1	1	1	1	2	2
151	1053	50	1	8	5	3	50	360	5	5	4	5	3	5	5	5	5	2	1	4	5	2	3	2	1	2	2	2	5	5	5	4	5	3	1	5	4	6	2	5	1	5	2	1	4	2	2	4	5
150	557	21	1	6	5	1	32	36	5	5	1	1	1	4	4	5	5	6	4	6	6	4	4	6	5	3	4	6	5	3	6	6	6	1	1	6	2	1	6	6	1	4	1	6	4	4	5	6	6
154	814	31	1	7	8	3	40	54	5	5	1	1	1	1	6	5	5	6	5	4	1	1	1	2	2	2	1	2	2	3	2	1	4	2	1	3	1	3	1	3	1	1	1	1	1	1	1	1	4
155	946	26	1	5	8	3	40	20	2	4	1	4	2	3	6	2	6	2	2	4	2	1	2	6	4	2	2	2	4	4	4	4	5	4	5	4	1	3	5	2	6	1	6	5	2	4	4	5	5
157	2110	34	1	4	9	3	41	120	1	1	1	1	3	2	6	6	6	5	4	5	2	2	4	1	1	2	2	1	4	2	1	4	5	5	1	1	1	1	1	1	1	1	1	1	1	1	1	2	4
161	-1	32	1	6	8	3	40	100	5	5	1	1	2	2	6	5	6	5	6	3	1	3	1	3	6	2	2	2	4	4	4	1	5	2	1	4	4	4	1	4	2	3	4	3	2	3	2	3	5
160	1223	32	1	6	8	3	40	86	5	5	2	4	5	3	3	4	4	5	2	6	4	4	4	3	6	6	4	6	5	6	4	5	5	1	1	5	4	2	4	6	1	4	4	2	2	3	3	4	6
162	1179	32	1	7	8	3	50	101	4	4	1	2	4	3	4	6	6	2	4	3	1	2	2	1	1	1	2	1	4	1	4	3	5	2	1	3	1	4	1	2	1	1	1	1	1	3	3	5	2
165	704	29	1	4	8	3	45	40	4	4	5	5	5	5	4	4	5	5	5	4	5	3	2	5	2	3	4	6	5	5	6	5	3	2	2	5	3	3	6	5	1	6	2	5	5	6	5	5	5
166	1237	33	1	4	8	2	32	70	4	3	4	4	4	5	4	4	4	4	2	5	2	1	1	2	1	5	2	1	6	6	6	4	4	3	1	6	1	2	6	6	1	3	3	5	3	6	5	4	5
167	520	25	1	4	8	2	40	17	4	4	4	2	5	5	3	5	5	5	5	1	2	2	3	2	1	2	2	3	2	2	3	4	5	2	1	4	2	4	1	4	1	4	2	1	2	1	3	5	5
168	650	28	1	2	8	3	50	36	4	4	1	4	6	4	2	6	6	2	1	4	5	2	4	6	3	2	1	4	5	5	5	2	5	1	1	4	2	6	3	5	3	1	2	3	3	3	3	5	4
169	888	26	1	2	8	3	36	36	1	2	5	4	6	6	4	5	5	2	5	4	6	2	2	4	1	2	2	1	5	5	4	6	5	6	1	5	4	3	1	6	1	4	1	2	2	2	3	6	6
170	949	33	1	2	8	3	40	95	3	2	4	6	5	4	3	2	2	2	1	4	1	1	1	2	1	2	1	1	5	4	2	4	5	2	1	6	2	4	2	4	1	3	2	1	4	3	4	5	5
171	841	32	1	4	8	3	42	24	4	5	5	2	6	5	2	6	6	4	5	6	4	6	2	6	1	5	3	6	5	3	2	5	5	6	1	2	2	2	6	6	1	2	5	2	6	4	6	5	6
172	1695	23	1	3	5	1	40	31	5	5	1	4	5	4	5	3	2	1	1	1	2	5	1	1	1	1	1	3	6	6	2	6	1	1	5	5	4	1	6	6	1	6	6	6	3	4	5	6	5
174	1786	20	1	3	5	1	40	24	5	5	1	6	1	6	6	4	6	6	5	6	4	2	1	3	1	2	4	4	2	3	6	6	6	4	1	2	2	2	1	4	1	2	1	1	1	1	1	4	1
175	808	64	1	4	9	3	45	432	4	4	1	1	1	1	5	5	4	5	3	1	2	1	1	2	1	1	1	1	1	1	3	1	4	5	1	1	1	1	1	4	1	4	1	1	1	1	2	5	4
176	2204	31	1	8	8	3	40	150	5	5	4	1	3	4	1	3	3	2	2	6	4	4	1	5	5	2	5	6	6	6	4	4	6	3	2	6	2	2	2	6	2	5	2	2	2	3	4	2	6
183	1239	69	1	8	9	3	60	12	5	5	1	1	6	1	6	6	6	1	6	1	6	1	1	1	1	1	1	1	1	1	1	1	1	4	1	1	1	6	1	6	1	1	1	1	1	1	1	1	4
181	1503	50	1	7	3	2	33	420	3	3	1	1	1	1	1	2	3	1	1	6	2	2	1	2	1	1	1	1	5	3	5	2	2	3	1	4	1	4	1	3	1	2	1	1	1	1	6	1	5
182	996	35	1	7	8	3	35	168	5	5	6	6	6	3	6	3	4	4	1	6	6	4	6	6	6	6	4	6	4	5	6	6	6	4	1	6	3	2	6	6	1	5	2	2	4	6	6	6	6
184	851	58	1	7	8	3	50	370	4	2	5	1	6	6	1	1	2	2	2	6	6	5	4	2	5	3	4	6	6	6	6	6	4	4	3	6	6	2	5	6	2	6	4	4	5	6	6	6	4
187	1363	22	1	8	4	1	22	35	5	5	3	5	6	3	3	1	2	3	2	6	1	1	1	1	1	4	1	1	3	3	4	1	1	1	1	4	1	1	1	1	1	1	1	1	1	1	1	1	1
185	2145	60	1	7	6	2	26	480	5	5	3	3	1	6	6	6	6	5	5	6	3	1	2	1	1	1	1	1	1	1	2	1	5	1	1	1	1	1	1	1	1	1	1	1	1	1	1	1	3
188	1115	21	1	3	5	1	40	24	5	4	2	1	3	4	5	5	6	2	3	2	2	2	2	1	1	2	2	1	3	4	4	3	3	1	1	2	2	2	3	3	2	4	2	3	3	4	1	3	4
189	844	24	1	9	8	3	40	18	5	5	1	1	6	1	1	6	6	6	6	5	2	1	1	3	1	1	1	2	1	1	1	1	4	2	3	1	1	1	1	1	1	2	1	1	1	1	1	6	1
190	616	51	1	8	8	2	30	252	3	2	2	3	2	5	5	2	2	3	2	5	3	1	2	1	3	4	2	3	4	4	4	4	6	4	1	5	2	3	2	4	1	5	1	1	2	3	4	4	5
191	973	28	1	7	8	3	50	42	5	5	5	6	3	5	6	4	4	6	4	6	5	5	2	3	1	4	4	4	6	5	6	5	5	1	1	5	2	5	2	6	1	4	5	2	1	6	3	1	4
192	1072	26	1	8	8	4	20	6	3	3	4	4	5	6	1	6	6	6	4	6	3	1	1	4	2	5	3	3	5	5	5	3	3	1	1	4	2	2	2	4	1	4	1	2	2	1	1	2	4
195	534	40	1	6	8	3	50	12	5	4	4	5	6	1	5	3	5	2	2	2	4	1	1	2	1	1	1	1	6	6	6	5	6	6	5	4	3	4	2	6	6	4	2	1	5	6	6	6	6
196	2348	56	1	5	7	3	42	347	5	5	1	1	6	5	1	4	4	3	3	2	1	1	1	1	1	1	1	1	2	2	2	1	3	1	1	1	1	1	1	1	1	1	1	1	1	1	1	6	1
198	989	51	1	7	6	3	45	348	5	5	1	3	2	1	6	6	5	6	6	5	2	1	1	1	2	4	1	2	1	2	1	2	3	1	1	1	1	1	1	4	1	1	1	1	1	1	1	1	4
205	877	23	1	9	8	2	12	3	5	5	1	1	2	1	3	4	4	5	4	6	5	4	1	6	5	5	5	6	4	4	4	6	1	1	1	2	1	1	1	4	1	6	2	1	2	1	2	4	6
206	1273	21	1	8	5	1	35	12	5	1	1	1	3	1	1	3	1	6	2	4	2	3	1	2	6	4	2	1	2	3	2	5	5	2	1	2	5	5	4	1	1	4	1	2	3	1	2	3	1
207	614	23	1	7	5	2	10	24	5	5	5	6	3	5	1	4	4	5	2	6	4	6	3	3	2	4	5	5	3	3	5	5	4	2	2	4	2	6	2	6	1	4	2	2	2	2	2	4	6
208	1662	57	1	8	8	3	40	350	5	5	1	1	2	1	6	4	2	3	5	4	2	2	1	3	1	2	2	2	4	3	2	1	5	2	1	6	1	1	1	2	1	5	1	1	1	2	2	1	5
211	836	26	1	6	8	2	16	7	5	4	1	2	4	2	3	5	5	6	6	6	5	2	1	1	2	5	3	2	4	4	1	2	5	1	1	1	2	2	2	3	1	2	1	2	1	1	3	4	2
212	1463	22	1	3	7	3	40	9	5	4	5	2	4	3	1	4	2	1	2	5	5	3	5	5	1	1	3	2	4	4	5	2	1	4	2	5	3	5	4	5	1	4	6	3	2	4	5	4	5
213	1249	29	1	8	6	2	20	36	5	5	5	2	5	2	5	2	2	4	4	1	2	2	2	2	5	4	2	5	6	4	2	4	6	5	1	2	2	5	6	5	1	5	1	4	2	2	5	3	5
214	523	24	1	8	5	2	10	60	2	2	2	3	6	3	1	6	6	6	6	3	2	2	2	4	5	3	2	3	1	2	2	3	3	1	1	1	1	2	1	1	1	3	1	1	1	1	1	3	1
215	1381	23	1	6	5	2	10	48	5	5	2	3	4	5	3	4	4	4	3	2	4	3	1	4	4	5	3	4	2	2	2	4	2	1	1	3	1	1	3	2	1	4	1	1	1	1	1	3	4
216	994	22	1	9	5	2	10	48	5	5	4	5	5	6	6	6	6	5	6	6	6	4	6	6	3	4	3	5	5	5	3	5	6	3	2	5	2	2	3	5	1	3	1	2	3	1	3	5	5
218	964	23	1	6	6	3	38	34	3	3	4	4	3	6	2	2	2	2	3	6	2	3	3	2	6	5	2	1	6	6	4	2	5	6	1	5	4	4	5	6	1	6	4	5	6	6	6	5	6
220	827	21	1	3	5	2	10	3	4	4	4	3	4	3	2	5	4	2	2	1	5	3	3	2	2	3	3	2	4	3	5	2	6	1	1	3	1	4	1	4	1	4	1	1	2	4	3	2	4
221	623	41	1	8	8	3	39	120	4	4	1	1	5	5	5	3	3	4	3	4	2	3	5	2	1	1	2	2	3	3	4	5	6	5	2	6	4	5	6	6	2	3	2	6	2	5	6	5	6
222	720	22	1	9	7	2	28	36	4	3	4	4	3	4	1	5	5	5	4	1	5	4	1	3	1	1	1	2	5	4	2	6	4	4	1	3	1	1	3	5	1	2	1	2	1	1	1	6	5
223	969	22	1	7	5	2	12	60	1	1	3	3	1	6	1	3	3	1	6	6	5	4	1	6	5	5	5	5	6	6	6	4	6	6	3	6	5	3	4	6	2	4	2	5	6	6	6	6	6
225	1041	23	1	8	8	2	10	32	5	5	1	1	1	1	3	3	3	5	1	5	2	3	1	1	6	3	2	4	2	2	2	2	4	1	1	3	3	2	1	2	1	4	2	1	1	2	1	2	5
226	4937	21	1	6	5	2	20	10	5	5	1	1	6	6	1	1	1	1	1	4	1	4	1	2	1	6	2	1	3	3	1	1	4	1	1	1	1	1	1	1	1	1	1	1	1	1	1	5	4
227	-1	22	1	7	5	2	12	18	5	3	2	2	6	4	3	4	5	3	2	4	1	2	1	2	1	1	2	4	5	5	3	3	4	3	1	5	2	2	4	6	1	4	2	3	1	3	4	6	6
232	832	55	1	8	8	3	42	999	5	4	2	2	2	5	6	5	6	6	6	2	1	1	5	1	1	1	1	2	2	1	2	4	2	1	1	1	1	6	1	2	1	1	1	1	1	2	2	1	4
233	1408	22	1	8	5	2	12	48	5	5	4	3	5	5	3	4	4	4	4	5	4	4	2	6	5	6	5	6	4	4	5	6	6	4	4	5	3	5	5	5	3	5	5	5	4	5	6	6	6
234	1259	56	1	4	8	3	40	336	5	5	1	3	5	3	5	5	4	6	5	1	4	1	1	2	3	2	1	3	4	3	2	3	1	2	1	4	1	5	3	3	1	2	3	2	1	3	2	6	3
236	1247	39	1	7	8	3	40	216	3	3	4	5	2	5	4	1	2	2	2	3	2	4	2	6	1	4	2	4	6	5	5	4	6	4	2	5	4	1	4	6	3	5	4	3	2	6	6	2	5
237	739	57	1	8	8	2	30	300	5	3	1	2	1	6	6	6	6	6	3	4	3	2	1	1	1	2	1	1	1	1	1	4	3	3	1	1	1	1	1	3	1	4	1	1	1	1	1	3	3
238	1907	29	1	9	8	3	50	144	5	5	2	6	1	5	2	6	6	5	4	5	4	3	1	3	5	5	4	2	6	6	6	6	6	2	1	6	1	1	5	6	1	5	6	2	4	2	6	4	6
239	-1	41	1	7	3	2	30	300	3	2	1	5	2	3	2	5	5	5	4	5	2	2	2	2	1	2	2	2	2	2	4	1	2	1	1	2	2	1	1	2	1	4	1	2	2	3	2	2	2
240	856	45	1	7	7	4	29	276	5	3	4	4	3	3	6	4	4	4	2	4	1	2	2	4	1	2	1	6	1	2	1	3	4	2	1	2	4	3	5	5	1	4	1	1	2	6	4	4	6
241	864	49	1	8	8	3	40	360	3	1	3	6	3	3	3	1	1	1	2	3	3	2	1	2	2	1	2	3	2	2	3	5	6	3	1	6	2	4	1	5	1	6	2	2	2	5	4	4	6
242	1007	30	1	6	8	3	39	60	2	1	3	4	5	3	1	3	2	2	2	3	2	1	4	1	1	4	1	1	6	6	4	5	3	4	4	6	5	2	6	6	3	5	4	5	4	4	5	5	6
243	1147	48	1	7	7	4	15	384	3	1	3	1	3	3	6	3	3	6	4	3	5	1	1	2	1	1	1	1	3	2	1	3	6	3	2	3	1	1	4	5	6	4	1	1	1	3	5	3	6
244	529	49	1	4	9	3	40	264	5	5	2	2	5	4	2	5	4	5	4	2	2	1	2	2	1	2	1	1	1	2	2	1	3	1	1	2	2	1	2	2	1	3	1	1	1	2	2	5	3
246	498	56	1	7	8	3	40	312	3	3	3	1	1	1	6	6	6	6	6	2	3	2	6	2	1	1	1	2	1	1	2	2	1	2	1	3	1	1	1	4	1	2	1	1	1	1	1	2	6
247	741	27	1	8	7	3	39	9	2	4	1	1	2	3	6	5	5	6	5	1	2	1	1	2	1	1	1	1	1	2	1	1	2	1	1	1	1	4	1	1	1	1	1	1	1	1	2	1	1
248	2207	47	1	7	7	4	41	310	4	4	1	3	2	3	6	5	5	6	5	5	2	2	1	3	2	2	1	3	3	2	1	2	6	1	1	2	1	1	1	3	1	2	1	1	1	2	4	1	6
251	1118	37	1	7	3	3	39	240	1	2	1	1	1	1	6	6	1	4	1	4	6	1	1	1	6	1	6	1	1	3	1	1	2	1	1	1	1	1	1	1	1	3	1	1	1	1	1	1	6
253	1340	58	1	7	8	3	39	360	2	1	4	5	3	3	5	4	3	5	4	5	5	5	5	5	5	5	5	5	5	5	5	5	3	3	3	5	5	5	4	5	5	6	4	4	4	4	5	2	5
254	1048	61	1	6	6	2	20	514	2	2	1	1	1	1	5	4	4	4	3	1	1	1	1	1	1	1	1	4	1	1	1	1	6	1	1	1	1	1	1	1	1	1	1	1	1	1	1	1	1
257	761	47	1	7	3	3	40	324	1	1	1	4	1	1	6	6	5	6	6	4	1	1	1	1	1	3	1	1	2	1	1	1	3	1	1	1	1	1	1	1	1	1	1	1	1	1	1	4	1
258	1202	29	1	9	8	3	40	72	5	5	2	2	4	2	4	4	6	6	2	6	2	2	1	3	1	5	6	6	6	4	2	4	5	1	1	1	2	1	1	6	1	5	1	1	1	4	1	6	5
259	1906	22	1	8	5	2	15	82	5	5	1	1	1	1	2	5	5	6	3	1	2	3	1	1	1	1	1	1	1	1	1	1	1	1	1	1	1	1	1	1	1	1	1	1	1	1	1	1	5
264	573	55	1	7	8	3	40	336	4	4	6	6	6	6	2	4	3	2	1	4	5	4	2	4	1	4	3	2	4	4	5	6	5	6	1	5	5	3	5	5	1	6	4	2	5	6	5	6	6
265	1293	50	1	7	8	2	30	334	3	3	1	3	1	1	4	6	6	6	6	6	1	1	1	1	1	1	1	1	1	1	1	1	1	1	1	1	1	1	1	1	1	1	1	1	1	1	1	1	1
266	-1	22	1	6	5	3	40	5	4	1	1	2	2	2	4	4	5	5	5	2	1	2	1	1	1	1	2	1	5	4	1	3	4	1	1	2	2	1	2	4	1	2	1	2	1	2	1	5	3
268	982	27	1	9	5	1	20	120	5	5	3	4	5	4	6	5	4	3	3	6	4	4	3	5	5	5	4	5	3	3	4	3	5	3	1	3	3	4	3	5	1	4	4	3	4	5	4	5	6
323	1326	28	1	9	5	2	20	120	5	5	5	3	4	4	4	4	4	3	3	6	4	4	1	5	6	6	5	6	5	4	5	4	4	4	1	5	5	5	4	5	2	4	4	4	4	4	3	4	6
271	1117	61	1	4	9	3	60	385	5	5	2	2	3	3	5	5	5	3	2	1	2	2	3	2	1	2	2	2	3	3	2	3	4	5	1	2	2	4	2	3	1	2	1	1	1	2	3	3	5
272	1662	50	1	7	6	3	40	382	3	1	1	1	3	3	3	6	6	1	1	1	2	1	1	1	1	1	1	1	1	1	1	1	5	1	1	1	1	1	1	1	1	1	1	1	1	1	1	1	6
273	1375	28	1	4	8	3	39	20	3	4	1	4	2	5	1	5	6	6	5	1	2	1	1	1	1	1	1	1	2	2	2	3	5	1	1	1	1	1	1	1	1	2	1	2	1	1	1	5	1
278	1443	38	1	4	7	2	20	80	1	1	1	3	5	4	2	2	2	2	2	2	5	2	1	1	1	2	1	1	5	5	1	2	6	2	1	5	3	4	1	3	1	1	1	1	1	3	2	4	3
279	709	34	1	4	9	3	40	96	4	2	6	1	6	6	1	1	1	1	1	1	1	1	2	2	1	4	1	1	6	6	6	6	5	3	1	6	4	3	4	6	1	4	4	5	6	6	6	5	6
280	928	26	1	3	8	3	50	26	4	4	2	4	4	2	5	6	5	5	5	1	1	1	1	2	1	3	2	4	1	1	1	1	4	2	1	1	1	1	1	1	1	1	1	1	1	1	1	1	2
281	703	50	1	4	6	3	40	408	4	1	2	1	5	5	2	4	3	3	2	3	2	3	2	2	1	2	2	2	5	5	3	5	6	4	2	4	2	3	2	4	2	4	2	2	3	3	4	4	4
282	2590	22	1	4	6	3	35	71	4	2	4	6	1	1	4	3	4	2	1	6	1	1	5	1	3	2	1	1	4	3	6	2	5	1	1	5	5	3	4	6	2	3	4	2	2	2	6	1	3
283	1152	32	1	6	6	2	20	168	5	1	1	6	1	1	5	3	3	5	3	1	1	3	2	1	1	1	2	4	6	6	6	5	6	6	1	5	2	1	6	6	3	6	2	6	5	1	6	1	6
297	1012	33	1	8	8	3	35	63	2	1	1	1	2	1	6	5	4	3	2	4	2	4	1	2	1	2	2	1	3	2	2	2	4	1	1	1	2	1	1	1	1	1	1	1	1	1	1	1	2
286	-1	36	1	4	7	3	35	118	3	3	4	4	6	3	3	1	2	2	2	6	6	4	3	6	4	6	6	6	5	5	4	6	6	6	2	3	3	1	6	5	2	6	1	3	2	5	6	4	3
334	623	50	1	7	7	2	32	180	5	2	2	3	6	6	3	2	1	5	2	2	4	5	3	5	2	2	2	2	6	6	5	5	5	6	6	6	4	3	6	6	6	6	6	6	6	6	6	6	6
287	-1	41	1	3	7	3	35	123	4	2	1	1	4	2	6	3	3	2	2	1	5	3	1	2	1	1	1	1	4	3	2	3	6	3	1	4	1	1	3	6	1	1	3	4	2	2	2	2	3
288	-1	29	1	7	7	3	40	120	5	2	1	1	2	3	5	5	2	3	4	3	3	2	2	1	1	3	2	1	3	2	4	3	5	2	1	1	1	1	1	1	1	2	1	1	1	1	1	2	3
289	704	36	1	7	7	2	20	168	5	5	1	4	2	1	6	5	6	6	4	4	1	2	1	1	1	1	1	3	5	1	1	3	6	1	1	2	1	3	5	3	1	4	1	1	1	1	4	1	2
290	1178	44	1	5	8	3	39	216	5	5	1	3	5	3	2	3	4	3	2	2	1	1	1	1	2	1	1	3	1	2	1	1	1	1	1	1	1	2	1	4	1	1	3	1	1	1	1	3	1
291	370	56	1	6	7	3	35	360	5	5	1	1	4	1	4	6	4	6	5	4	1	1	1	1	1	1	1	1	1	1	1	1	1	1	1	1	1	1	1	1	1	1	1	1	1	1	1	1	4
292	549	47	1	3	7	3	40	240	4	3	1	3	6	3	1	3	3	1	1	1	3	1	1	1	1	1	1	1	1	2	1	1	5	1	1	1	1	1	1	1	1	1	1	1	1	1	1	3	1
293	1529	33	1	8	8	2	35	109	5	5	1	1	5	5	5	2	2	3	3	6	2	4	4	5	1	2	2	5	5	5	4	5	4	4	1	5	1	1	3	5	1	4	2	4	5	4	4	5	4
294	916	56	1	4	8	3	35	450	5	1	1	4	1	2	4	2	3	4	2	4	1	1	1	1	1	1	1	1	2	2	1	3	4	3	1	3	1	2	2	4	1	3	6	2	1	4	5	1	6
295	-1	37	1	7	8	2	26	110	5	1	2	1	1	6	5	6	6	6	4	5	2	4	1	2	6	1	4	6	3	4	4	6	5	1	1	3	1	1	5	6	1	3	1	2	2	2	1	1	5
296	1053	30	1	9	8	3	40	36	4	4	6	5	2	2	5	2	4	5	4	4	4	2	5	5	2	4	4	4	2	2	4	3	2	1	1	2	1	2	1	2	1	3	1	2	3	3	2	2	3
299	2170	24	1	6	5	2	20	60	5	5	1	2	2	4	3	6	5	5	5	6	4	4	2	5	6	6	6	6	3	2	6	4	4	1	1	4	2	3	3	4	1	2	1	2	4	3	1	3	1
300	1126	61	1	4	8	2	18	431	5	5	2	1	3	6	1	1	1	2	1	2	5	1	1	6	6	1	5	6	6	6	3	4	6	6	1	6	3	1	6	6	1	3	2	6	4	6	6	2	6
301	863	52	1	5	8	2	20	276	5	5	1	1	5	3	3	4	1	4	5	1	1	1	1	1	1	1	1	1	4	6	4	2	1	1	1	4	1	1	4	1	1	1	1	4	4	1	1	5	5
302	581	40	1	6	7	3	40	180	1	1	4	5	6	1	3	4	5	4	4	5	5	2	2	5	5	5	3	3	4	5	5	4	4	5	1	5	3	2	2	5	2	4	2	2	5	2	3	5	5
304	1065	21	1	8	3	3	39	48	5	3	1	4	1	1	1	6	6	1	1	1	1	1	1	1	1	2	2	1	1	1	1	1	1	1	1	1	1	1	1	1	1	1	1	1	1	1	1	1	1
305	1100	31	1	8	8	3	39	75	5	5	6	6	5	6	2	4	4	4	4	5	6	2	2	5	6	6	6	6	2	2	4	6	4	3	1	5	1	2	3	3	1	3	1	1	1	2	3	4	2
306	964	35	1	6	8	2	30	132	4	2	5	5	5	6	6	5	5	6	6	5	5	2	3	5	6	5	5	5	3	4	5	3	4	4	2	3	2	6	3	2	2	4	3	3	2	4	4	6	6
307	709	58	1	8	5	2	38	404	5	5	4	5	4	6	4	1	2	2	2	1	3	1	2	1	1	2	1	1	2	2	2	4	4	5	5	5	5	5	2	5	4	5	5	5	5	5	5	5	5
309	1073	55	1	7	5	2	20	408	5	2	1	1	1	1	6	5	5	6	6	6	3	2	1	3	1	1	1	1	1	1	1	1	2	1	1	1	1	1	1	1	1	1	1	1	1	1	1	1	1
310	3122	54	1	7	6	2	32	456	3	3	2	4	1	1	5	2	2	3	4	5	2	1	2	1	1	2	1	1	5	6	2	1	5	1	2	3	2	2	2	2	4	3	2	3	2	3	2	2	4
315	992	41	1	7	7	2	20	204	3	1	1	4	2	3	5	2	3	6	5	5	2	1	1	1	1	1	1	1	1	1	1	2	5	1	1	1	1	1	1	5	1	5	1	1	2	1	1	2	2
316	935	37	1	6	4	2	30	204	5	1	3	1	1	1	1	3	3	3	1	5	1	1	1	3	3	1	1	1	6	6	1	2	3	6	1	6	3	3	1	5	1	3	3	3	1	1	3	1	6
317	1043	45	1	7	6	2	20	168	5	5	1	2	1	1	6	4	5	4	5	5	2	4	2	3	2	3	2	2	2	2	2	2	4	1	1	2	1	2	1	2	1	4	1	2	1	1	1	1	5
319	974	31	1	9	8	3	40	40	5	5	2	1	6	5	6	6	6	4	1	1	4	1	1	6	4	1	1	4	1	1	1	1	1	1	1	1	1	1	1	2	1	1	1	1	1	4	1	5	6
320	1232	34	1	9	8	2	30	156	5	5	2	5	2	3	5	4	5	5	3	4	2	3	2	4	2	4	3	3	3	2	4	5	6	2	2	3	3	4	5	5	2	5	2	4	2	4	4	2	5
321	1079	28	1	9	8	3	38	36	1	4	2	2	4	3	6	4	5	6	6	6	6	1	1	3	1	3	5	4	4	3	2	4	5	2	1	4	1	1	1	5	1	3	1	1	1	4	6	2	5
322	1042	35	2	6	7	3	40	180	5	5	1	1	3	3	6	6	6	6	6	3	1	1	1	2	5	2	1	3	2	3	2	1	3	1	1	2	1	1	1	1	1	1	1	1	1	1	1	3	1
340	2037	49	1	3	8	3	35	320	4	4	5	5	4	4	1	4	3	3	3	5	2	1	1	1	1	1	1	2	5	5	4	3	5	4	2	4	3	2	4	4	2	3	4	4	3	4	4	5	6
325	751	33	1	7	7	4	37	120	2	1	1	2	2	1	4	4	3	3	3	2	2	1	1	2	1	2	1	2	2	3	3	3	6	6	1	4	1	1	1	4	1	1	1	1	1	1	1	4	3
326	762	61	1	7	3	3	40	540	3	3	2	1	3	2	3	3	2	2	3	2	1	2	1	1	1	1	1	1	5	5	6	2	6	3	1	4	1	1	1	5	1	5	1	1	1	3	3	1	5
330	715	28	1	9	8	3	40	57	3	3	5	5	6	5	2	3	3	4	4	6	6	3	3	6	3	6	6	6	6	4	6	6	6	4	2	3	2	2	6	6	6	4	4	2	3	4	3	6	6
331	521	27	1	8	8	1	35	35	3	3	5	4	1	5	4	6	6	3	2	6	6	1	6	6	5	4	3	6	6	6	4	6	6	2	1	3	2	3	6	6	1	6	6	1	3	3	6	6	6
344	572	28	1	8	8	2	26	24	3	4	5	5	5	5	3	4	5	5	5	2	5	2	2	3	6	5	4	4	4	5	5	5	6	5	1	5	1	6	2	5	1	5	3	1	2	1	4	5	6
336	630	29	1	6	6	3	40	120	5	5	2	3	6	6	1	4	1	3	2	6	1	6	5	1	4	2	1	6	6	6	6	5	5	2	1	5	4	3	4	6	1	4	2	6	2	6	5	6	6
341	277	29	2	9	8	2	10	1	3	3	3	2	3	3	4	3	3	3	4	3	3	3	3	4	3	3	3	1	3	3	3	2	3	2	3	3	3	3	3	2	3	3	2	4	3	2	3	3	3
342	787	26	1	9	7	3	40	30	5	2	1	3	3	5	6	5	6	3	3	3	1	1	1	1	1	1	1	2	2	1	2	1	4	1	1	1	1	1	1	2	1	1	1	1	1	1	1	3	1
343	1122	24	1	8	6	2	24	24	3	3	1	3	4	3	1	3	5	5	4	4	3	1	1	4	2	1	1	2	3	3	3	2	3	2	1	2	1	2	1	2	1	1	1	2	1	2	1	2	3
345	1036	24	1	7	7	2	30	23	1	3	1	3	4	3	3	3	3	5	5	1	1	4	1	1	1	1	1	5	5	4	5	4	2	2	1	5	6	3	6	5	1	2	2	5	2	5	4	3	5
346	521	27	1	2	6	3	50	130	3	3	3	3	3	3	3	3	3	3	3	3	3	3	3	3	3	3	3	3	3	3	3	3	3	3	3	3	3	3	3	3	3	3	3	3	3	3	3	3	3
413	2175	62	1	6	8	3	39	360	2	2	4	5	5	5	2	2	1	2	1	4	5	2	2	5	1	5	4	5	5	6	5	5	6	5	2	5	4	4	2	5	2	5	5	2	5	5	5	5	5
348	714	22	1	8	5	3	35	5	5	5	1	2	3	3	4	6	6	6	6	6	3	1	1	3	1	1	2	3	1	2	1	3	2	1	1	1	1	1	1	1	1	1	1	1	1	1	1	2	1
350	621	29	1	8	8	4	43	62	3	3	4	1	4	2	6	4	3	1	6	6	2	3	1	2	6	5	5	6	3	3	6	2	4	1	1	5	2	1	1	1	1	2	1	1	1	5	2	2	1
353	770	26	1	2	7	3	35	24	5	2	4	2	2	5	5	6	5	6	6	2	4	3	1	5	2	1	2	4	5	5	5	4	5	4	3	5	3	6	3	6	4	4	5	4	4	6	5	4	5
352	606	33	1	7	7	4	41	168	4	4	6	6	2	5	2	1	1	2	1	6	6	5	6	6	6	6	4	3	6	6	6	6	6	6	1	6	1	1	5	6	3	6	5	4	6	3	5	2	6
354	860	60	1	7	8	3	40	326	5	5	1	2	4	3	1	2	2	3	1	1	1	1	1	1	1	1	1	2	3	3	2	3	5	1	1	5	3	1	2	6	1	3	1	1	6	6	6	1	6
355	1715	57	1	7	6	2	30	491	3	2	1	3	1	1	2	4	3	2	2	2	1	1	6	1	1	2	1	1	6	6	4	3	1	3	1	4	4	1	4	6	1	5	3	5	6	6	6	1	6
357	925	55	1	7	3	3	38	456	5	1	1	2	6	6	3	4	3	3	2	3	4	4	1	5	1	2	1	3	2	3	6	2	6	4	1	2	2	1	3	3	1	4	1	1	2	5	3	1	6
356	1188	50	1	5	3	3	39	407	2	2	2	1	5	3	1	5	1	2	3	5	2	2	5	1	2	2	2	3	3	3	4	1	5	1	2	1	2	3	1	5	4	3	1	1	1	3	1	5	3
360	892	31	1	5	7	3	39	168	5	5	2	3	2	2	3	1	1	2	4	2	1	1	1	2	2	2	2	2	5	5	4	4	5	3	1	6	2	1	5	6	1	4	1	5	2	4	6	2	6
361	693	44	1	7	8	2	25	60	5	5	1	1	3	5	2	3	1	4	1	4	3	3	1	1	1	1	1	1	2	3	1	3	6	2	1	5	1	1	1	1	1	1	1	1	1	1	3	2	6
362	1366	53	1	5	6	3	36	444	4	2	2	4	5	3	2	3	5	3	3	4	5	1	1	5	2	3	4	2	4	5	2	1	4	4	1	1	1	4	2	4	1	1	1	1	1	1	1	2	3
364	885	21	1	6	5	2	15	20	5	5	1	2	2	6	6	6	6	5	6	5	2	1	1	6	6	6	6	6	6	5	1	6	5	1	1	2	1	5	2	5	1	5	5	1	1	1	1	1	4
365	410	24	1	6	5	2	20	48	4	4	1	3	5	3	2	5	5	5	5	5	1	4	1	1	2	3	1	4	3	3	3	3	4	4	3	4	5	5	4	4	4	3	4	4	4	3	3	5	4
366	914	29	1	9	8	2	16	24	5	4	1	1	2	1	6	4	3	5	5	2	1	1	1	1	1	1	1	1	1	1	1	1	4	1	1	1	1	2	1	1	1	1	1	1	1	1	1	1	2
369	411	25	1	9	8	2	16	5	4	4	1	1	4	4	1	5	4	4	3	1	4	1	1	1	1	2	1	1	3	2	1	1	2	1	1	1	1	1	1	1	1	1	1	1	1	1	1	3	1
370	1041	61	1	8	7	3	39	527	4	2	1	1	3	1	2	2	1	3	2	2	1	1	1	1	1	1	1	1	1	1	1	1	1	1	1	1	1	1	2	1	1	1	1	1	1	1	1	1	1
371	402	22	1	9	8	3	40	42	5	3	4	3	3	3	2	4	4	3	3	1	4	2	2	3	1	4	1	5	3	2	3	1	3	1	2	1	2	1	1	2	2	4	1	1	1	2	3	2	1
372	455	24	1	6	7	2	15	12	2	2	2	5	3	4	4	4	4	6	3	3	5	3	4	2	3	4	3	3	4	4	4	4	5	4	4	4	4	4	4	4	4	4	3	4	4	4	4	6	4
374	1066	42	1	9	8	2	30	259	5	5	1	1	3	3	6	4	5	6	3	6	2	1	1	4	1	1	1	1	2	2	3	6	3	3	1	1	2	1	1	4	1	4	2	1	2	3	5	2	6
483	1231	43	1	9	7	5	40	300	5	5	2	2	2	2	2	5	2	5	5	2	4	4	6	3	2	3	2	6	5	4	2	4	6	5	1	2	1	1	2	5	1	1	2	1	3	1	3	2	2
375	1227	40	1	9	8	3	37	151	5	5	3	5	5	6	6	3	4	4	2	4	3	2	1	4	1	2	1	2	5	4	4	5	4	3	1	6	3	3	4	4	1	3	3	4	3	3	6	3	6
376	1319	53	1	8	6	2	25	307	3	2	1	1	1	2	5	5	5	4	5	5	1	2	2	2	2	2	2	2	6	6	1	1	2	1	1	2	1	2	1	3	1	2	1	1	1	2	4	2	6
378	-1	36	1	9	8	3	40	108	5	5	2	2	5	4	6	5	5	6	6	5	4	2	3	5	2	2	2	2	2	2	2	2	6	5	1	2	2	2	2	2	1	5	3	2	2	1	3	5	5
379	1377	51	1	7	4	3	37	276	5	3	1	1	1	1	6	5	5	5	5	6	1	1	2	5	4	1	2	1	4	5	6	5	5	6	1	6	4	2	5	5	1	4	1	5	4	5	5	1	6
380	751	52	1	8	6	2	24	240	5	1	1	3	4	1	6	6	6	5	6	5	1	1	1	1	1	2	1	1	1	1	2	1	6	1	1	1	1	1	1	1	1	4	1	1	1	1	1	2	5
386	962	31	1	9	7	3	40	108	5	5	1	1	4	4	1	3	3	4	1	6	3	3	3	2	1	3	3	4	3	3	4	4	6	3	1	6	3	1	4	6	1	4	1	1	5	2	5	2	6
387	677	24	1	6	8	2	20	60	5	5	1	1	3	3	5	6	6	6	5	6	2	1	1	1	1	1	1	1	3	2	1	2	3	1	1	3	1	3	2	3	1	2	1	1	1	1	2	5	4
388	939	54	1	7	5	3	45	420	4	1	2	2	4	5	5	5	4	6	4	4	2	2	4	5	2	5	3	4	4	2	6	2	5	2	1	5	3	4	5	6	1	4	6	4	2	5	5	3	5
389	-1	29	1	7	6	3	39	108	5	5	1	1	1	1	6	5	6	6	6	2	1	1	1	1	1	2	1	1	1	1	3	1	2	1	1	2	1	4	1	2	1	1	1	1	1	1	1	1	2
390	949	49	1	8	8	3	40	240	3	3	1	1	2	3	5	3	3	2	2	4	3	3	1	4	5	4	2	1	1	1	2	3	4	2	1	4	4	5	4	4	1	4	5	4	3	6	4	4	6
391	1232	30	1	8	8	2	12	72	4	4	1	1	3	3	1	5	5	6	6	6	1	1	1	1	1	1	1	1	4	4	1	1	5	1	1	1	1	3	1	1	1	5	1	1	1	1	1	1	4
405	786	19	1	6	6	1	38	48	4	4	3	3	5	5	5	4	3	1	3	6	4	2	2	5	2	4	4	4	2	2	3	4	6	5	1	3	2	2	2	4	1	3	4	1	3	2	2	3	6
397	724	22	1	6	4	1	35	36	2	1	1	2	6	6	4	5	6	4	5	4	5	2	3	4	1	2	2	1	4	4	5	3	6	3	1	6	3	2	3	4	1	3	1	2	2	3	4	3	6
399	789	25	1	6	8	2	32	36	5	5	5	2	5	5	4	4	5	5	1	6	6	2	5	6	1	6	5	6	5	5	6	6	6	2	1	6	5	6	6	5	1	5	5	5	4	4	4	6	6
406	1251	56	1	8	8	3	45	396	1	1	4	3	2	4	6	3	3	4	3	4	1	4	3	3	3	1	2	3	3	4	5	3	5	3	1	4	3	2	2	4	1	4	2	3	4	4	5	5	5
400	2234	53	1	5	6	3	39	420	5	5	1	1	2	2	2	3	2	6	6	5	2	1	1	1	1	1	1	2	2	2	1	1	2	1	1	5	1	2	6	5	1	3	1	1	2	2	5	3	6
401	2107	30	1	5	6	3	40	156	2	2	4	6	5	6	2	2	2	1	2	2	6	3	4	6	4	3	3	4	5	5	3	6	4	4	5	5	4	6	5	6	4	4	6	2	5	6	4	6	5
402	1212	51	1	6	7	3	38	300	4	4	1	5	4	2	4	4	5	5	3	1	2	4	1	1	1	2	1	1	6	6	2	4	6	5	1	3	2	1	3	5	1	4	1	4	2	3	5	2	6
404	2654	55	1	8	9	2	24	312	5	4	1	1	1	1	5	6	6	6	6	3	1	1	1	1	1	1	1	1	1	1	1	1	1	1	1	1	1	1	1	1	1	1	1	1	1	1	1	1	1
407	813	25	1	9	6	3	40	60	4	3	1	3	1	1	6	6	5	6	5	2	1	4	4	1	1	4	2	1	2	1	1	1	5	1	1	1	2	4	1	4	4	3	4	1	1	1	2	1	3
408	684	63	1	7	8	5	40	426	4	4	1	2	5	3	5	6	6	6	6	1	2	1	1	2	1	1	1	2	1	1	1	4	5	1	1	1	1	6	1	1	1	1	1	1	1	1	1	1	1
410	944	50	1	6	6	2	29	335	4	4	1	4	5	6	1	1	1	4	2	5	2	1	1	1	1	1	1	1	6	6	6	5	4	2	1	6	5	1	6	6	1	5	5	6	6	6	6	4	6
411	1088	44	1	5	8	3	42	120	5	5	3	1	4	5	1	3	3	1	1	2	6	2	2	1	1	4	2	1	4	4	2	4	3	2	1	4	4	1	4	4	1	6	3	4	4	4	4	5	6
414	400	32	1	9	8	2	25	45	4	2	1	1	4	3	2	3	4	1	1	1	2	1	3	4	1	1	1	2	5	4	1	5	6	3	1	1	1	2	1	4	1	1	1	1	2	2	1	1	3
415	1599	57	1	7	7	3	60	320	5	5	6	6	6	6	2	4	4	1	2	6	5	1	3	6	6	1	4	6	5	5	6	6	6	6	6	6	6	6	6	6	6	6	6	6	6	6	6	6	6
430	1393	58	1	8	7	3	42	372	5	5	2	1	1	1	6	2	2	1	5	5	1	2	1	1	1	6	2	3	2	2	1	1	4	1	1	1	1	2	1	1	3	1	2	1	4	1	2	2	2
417	973	25	1	5	8	2	14	36	4	5	2	2	4	4	2	4	4	4	2	5	2	3	1	1	2	5	4	2	4	5	4	4	4	2	1	2	1	1	1	2	1	3	1	1	1	1	2	4	4
418	689	23	1	9	7	2	14	10	3	1	1	1	5	5	1	6	5	6	4	5	3	1	1	1	1	1	1	1	2	2	2	1	2	4	1	2	1	2	2	2	1	1	1	1	1	1	1	5	1
419	1326	40	1	8	7	3	33	200	5	5	4	2	1	2	4	5	5	6	6	4	2	3	2	2	2	4	2	2	4	4	3	3	5	2	1	4	3	2	2	5	1	6	5	2	1	5	3	2	5
420	584	42	1	7	7	2	30	120	2	1	1	3	6	3	1	6	6	6	3	1	1	1	2	2	1	1	3	1	1	1	2	2	6	1	1	1	1	5	1	1	1	2	1	1	1	1	3	5	1
421	915	61	1	7	6	2	30	504	5	5	1	1	3	3	6	1	1	4	1	5	1	6	1	1	1	1	1	1	6	6	5	5	6	6	1	6	3	6	6	6	3	6	6	5	3	3	6	3	6
423	553	31	1	8	8	2	31	60	5	2	1	1	1	1	6	4	5	5	4	5	1	1	6	1	1	2	2	1	5	5	4	3	4	1	1	5	1	3	1	5	1	5	1	1	1	2	1	1	6
425	949	33	1	8	7	2	32	62	4	4	1	1	1	1	6	3	4	5	5	6	1	5	4	1	1	2	3	5	5	5	5	4	5	5	5	6	5	2	3	6	1	6	3	5	5	6	5	2	6
426	1398	27	1	6	8	3	38	30	2	2	1	1	6	6	3	5	6	3	1	6	4	4	3	5	1	1	2	3	2	2	4	5	3	3	1	5	2	1	5	4	1	5	1	4	2	1	4	6	5
432	1089	51	1	6	3	3	40	419	3	3	2	3	1	2	6	4	4	4	3	6	4	4	5	4	1	4	6	2	4	5	6	4	5	4	3	4	5	5	3	5	3	5	4	5	4	3	4	4	4
433	1036	50	1	7	8	3	45	300	5	4	3	1	1	1	6	2	2	6	5	2	1	1	1	1	1	1	1	4	4	3	2	1	5	2	2	6	6	3	1	6	2	2	6	1	2	6	6	2	6
434	1483	30	1	9	8	3	50	96	5	5	5	3	4	4	1	4	4	4	2	5	5	2	5	6	6	6	5	6	5	5	5	5	6	3	1	5	4	4	5	5	2	5	4	2	2	6	4	5	5
436	736	38	1	8	7	4	25	215	5	5	1	3	1	1	3	1	1	1	4	4	3	3	2	1	2	2	3	3	5	5	4	4	2	2	1	4	1	1	1	4	1	2	3	1	1	2	1	1	2
437	637	27	1	9	8	2	20	23	5	5	3	4	3	3	2	4	4	4	3	5	4	3	3	4	2	4	3	4	5	5	5	4	6	4	3	4	3	3	2	5	4	5	3	2	3	3	3	3	5
442	632	19	1	7	5	1	38	23	5	5	1	1	3	2	5	6	6	6	5	5	2	1	2	1	1	1	1	1	1	1	1	2	4	3	1	2	1	2	1	2	1	1	1	1	1	1	1	1	2
444	-1	54	1	7	8	3	39	552	5	5	3	2	1	2	6	2	2	6	6	6	2	2	5	1	1	2	1	2	5	5	2	1	3	1	1	6	1	6	1	2	5	3	1	1	3	5	2	1	4
445	7315	59	1	8	7	4	40	444	5	5	2	6	6	6	6	6	6	6	4	1	3	1	1	1	2	1	1	1	1	1	6	6	6	1	1	1	6	1	1	3	1	1	1	1	1	3	1	5	3
448	1344	45	1	3	7	3	35	240	4	5	1	1	2	2	5	4	4	4	2	4	3	1	4	3	1	2	1	5	4	4	1	1	2	1	2	2	2	3	1	2	1	1	2	1	2	1	1	1	3
449	885	26	1	9	5	2	20	24	5	5	2	6	3	2	6	6	6	6	2	4	4	3	6	4	1	2	1	1	2	4	4	5	3	4	4	5	1	6	6	2	1	4	1	1	1	1	1	1	6
452	1798	59	1	8	8	4	43	360	4	4	5	4	1	6	1	1	1	1	1	2	5	1	3	4	2	2	2	2	5	5	2	6	6	6	3	6	4	1	6	6	3	4	4	6	4	6	6	6	6
454	1371	65	1	3	8	5	25	485	5	5	1	4	1	2	2	3	2	3	2	2	2	2	1	2	1	1	1	1	2	2	2	3	3	3	2	1	1	1	1	2	1	2	1	1	1	3	2	2	5
456	1932	35	1	7	6	3	39	9	5	5	1	5	1	1	6	6	6	6	6	2	2	1	2	1	1	5	1	1	2	2	1	2	2	4	1	2	1	2	1	2	1	5	1	1	2	1	1	2	3
457	-1	44	1	8	3	3	40	9	5	2	1	1	6	1	1	1	1	5	1	1	1	4	1	1	1	1	1	1	4	5	2	1	1	1	1	1	1	1	1	1	1	1	1	1	1	1	1	1	1
458	746	45	1	8	8	3	40	204	3	2	1	2	2	2	5	6	6	6	6	2	1	2	1	4	1	1	1	2	2	4	2	2	3	2	2	2	1	4	1	3	1	2	1	1	2	1	2	4	4
459	569	21	1	8	5	2	10	16	4	4	1	1	2	2	5	5	5	5	5	6	1	2	2	1	1	1	2	2	2	1	1	3	1	1	1	4	2	5	1	2	1	3	2	1	1	1	1	2	6
460	660	21	1	8	5	3	39	24	2	1	1	3	2	1	5	6	5	6	6	1	1	1	2	1	1	2	4	2	2	2	1	1	2	1	1	2	1	3	1	2	2	1	1	1	1	1	1	1	2
461	724	27	1	7	8	3	42	67	4	4	3	4	3	4	2	4	5	5	5	5	3	2	4	3	3	3	2	1	6	5	6	4	4	5	1	5	3	3	5	5	1	4	4	4	4	4	4	3	5
462	851	62	1	9	9	3	38	368	1	1	5	6	4	6	4	2	4	3	2	6	6	4	2	6	4	6	2	5	4	4	5	6	5	5	1	5	3	2	6	5	1	6	1	5	3	5	5	2	6
463	785	41	1	8	8	2	35	240	5	5	4	5	5	4	5	5	5	5	4	6	2	2	2	5	1	2	2	2	5	5	2	2	6	6	2	2	2	2	2	2	1	5	1	2	3	3	5	4	5
464	1737	53	1	7	3	3	39	396	2	2	1	3	1	1	5	2	2	3	3	4	2	1	1	3	1	1	1	1	4	3	3	2	3	1	1	4	2	2	2	2	1	2	2	2	2	2	2	2	2
465	-1	42	1	4	3	2	35	240	4	4	1	1	3	1	6	2	1	2	1	2	1	1	1	1	1	1	1	1	6	5	2	2	6	5	1	5	1	2	1	5	1	5	1	1	2	1	3	5	6
467	892	44	1	8	8	4	30	170	2	2	2	2	3	1	4	3	2	4	3	2	2	2	2	1	1	1	1	2	3	3	5	3	4	2	1	6	1	1	2	2	1	2	1	2	1	2	3	1	3
468	1284	37	1	6	6	2	32	170	5	2	1	1	1	1	1	4	2	1	6	1	1	1	1	1	1	1	1	1	1	3	1	1	2	1	1	1	1	1	1	1	1	1	1	1	1	1	1	1	1
469	604	35	1	8	8	2	27	187	5	5	1	1	1	1	6	2	4	5	4	4	1	1	1	1	1	2	1	1	3	3	5	4	1	1	1	5	1	1	1	1	1	1	1	1	1	1	1	1	1
470	1042	26	1	9	7	2	20	60	5	4	2	1	3	3	6	5	6	6	5	2	2	2	1	2	1	1	1	3	4	4	5	2	5	2	1	4	1	2	2	3	1	5	1	2	1	2	2	1	3
471	979	51	1	8	9	3	50	120	5	5	1	1	1	1	6	5	5	2	2	1	3	2	1	1	1	1	1	1	1	1	1	1	3	4	1	1	1	1	1	1	1	1	1	1	1	1	1	1	1
472	1313	60	1	7	8	3	42	420	3	2	1	3	1	1	3	3	3	4	3	3	2	3	1	1	2	1	2	1	1	1	1	3	3	2	1	1	1	1	1	3	1	3	1	1	1	1	1	1	4
474	1165	49	1	8	6	2	30	363	1	1	4	5	6	5	3	3	2	5	3	5	5	2	2	4	2	1	1	5	5	4	1	5	6	4	1	1	1	1	3	4	1	3	1	1	1	4	4	6	5
475	717	40	1	9	8	3	40	150	4	4	5	1	5	4	2	5	1	3	4	6	5	1	1	5	1	6	1	2	2	2	1	5	6	2	1	2	5	1	6	6	1	6	1	2	1	2	2	5	6
477	1508	40	1	9	9	3	40	144	2	2	2	1	2	2	4	5	5	2	3	6	2	1	3	2	1	2	2	2	2	2	2	2	3	2	1	1	1	1	1	3	1	3	1	1	1	2	2	1	5
478	1258	47	1	7	8	2	35	204	4	4	1	3	1	3	6	4	4	6	5	2	1	1	1	2	1	1	1	2	2	2	1	2	3	2	1	4	1	2	1	3	1	3	2	2	2	2	2	2	2
479	1137	42	1	9	9	3	40	77	2	2	1	5	2	4	5	5	6	6	5	5	2	3	1	2	2	4	1	1	4	3	3	2	5	1	1	1	2	4	1	6	1	4	4	1	2	4	4	5	5
480	1726	28	1	7	6	3	39	144	4	4	1	3	1	1	2	3	4	4	3	4	4	3	1	4	4	2	2	1	4	5	4	1	4	1	1	5	3	3	1	4	1	5	1	2	2	2	2	2	2
481	513	41	1	8	8	2	30	180	4	4	1	1	2	1	5	5	6	5	4	1	1	1	1	1	1	1	1	1	1	1	1	1	3	1	1	1	1	1	1	1	1	1	1	1	1	1	1	2	1
484	1186	26	1	8	8	3	45	72	3	5	2	2	2	2	5	6	6	6	6	5	1	1	5	1	1	2	2	1	5	6	5	6	6	4	6	4	2	1	1	5	1	4	1	2	5	4	2	2	4
485	711	44	1	7	7	4	30	252	5	3	1	4	2	4	6	4	4	5	6	4	1	1	1	1	1	1	1	1	2	1	6	4	6	4	1	3	1	1	1	1	1	1	1	1	1	1	1	1	4
486	435	41	1	8	6	2	25	84	3	3	1	1	3	3	6	5	6	5	1	5	1	4	4	1	1	2	1	6	1	1	1	1	6	1	1	1	1	1	1	1	1	1	1	1	1	1	1	1	5
487	630	48	1	8	6	2	18	168	5	3	1	2	1	1	6	5	3	6	4	5	1	1	1	1	1	2	1	1	3	2	2	1	5	1	1	5	4	5	5	3	2	4	1	4	1	4	2	3	5
489	1020	51	1	4	6	2	20	370	3	3	1	1	1	2	4	5	5	4	3	5	1	1	1	2	1	1	1	1	2	1	2	2	2	2	1	2	1	1	1	1	1	2	1	1	1	1	1	1	6
491	687	50	1	7	5	3	30	366	5	5	1	3	1	1	4	4	4	4	6	2	2	1	1	1	1	1	1	2	1	1	2	1	2	2	1	1	1	2	1	2	1	2	1	1	1	1	1	1	4
492	829	45	1	4	7	2	33	240	2	2	2	2	2	2	5	5	3	3	2	2	4	1	1	3	1	2	2	2	3	4	3	4	4	2	2	3	3	2	3	5	1	3	2	2	3	5	4	3	4
493	592	53	1	4	7	3	40	240	5	5	1	4	6	5	4	4	4	4	4	3	1	1	1	1	1	1	1	1	3	1	1	1	2	1	1	1	1	1	1	1	1	1	1	1	1	1	1	3	1
494	909	64	1	7	5	3	42	360	3	2	1	2	1	5	5	3	3	3	2	3	1	4	1	4	1	3	1	1	2	2	2	5	5	6	5	3	5	5	3	5	3	3	3	2	2	3	5	1	6
495	794	36	1	8	8	2	20	48	4	2	1	1	3	2	6	5	5	5	3	5	1	2	1	1	1	1	1	1	2	2	1	1	2	1	1	1	1	4	1	1	1	3	1	1	1	1	1	2	3
497	2149	58	1	8	8	4	40	365	5	2	1	1	3	2	6	4	2	3	2	1	1	2	6	1	1	1	1	1	1	1	1	2	5	4	1	2	1	1	1	2	1	3	1	1	1	2	1	3	5
498	685	36	1	7	7	2	20	110	5	1	4	3	4	4	1	2	2	2	2	5	6	5	2	6	3	3	2	5	5	5	4	6	6	6	2	6	3	2	6	6	2	6	6	6	6	5	6	3	6
499	635	58	1	6	7	3	40	420	5	5	1	4	1	1	3	6	4	5	4	2	1	1	1	1	1	1	1	1	3	4	2	1	3	1	1	2	1	2	2	2	1	1	1	2	1	2	2	1	3
500	-1	36	1	7	3	2	20	240	2	1	1	1	1	1	1	5	5	4	1	4	1	1	1	1	1	1	1	1	1	1	2	1	2	1	1	1	1	1	1	1	1	1	1	1	1	1	1	1	1
502	805	52	1	3	4	2	36	312	2	2	1	1	1	1	1	6	5	5	6	5	1	1	1	1	1	1	1	1	1	1	5	1	5	1	1	2	1	1	1	1	1	5	1	1	1	1	1	1	6
503	580	27	1	9	4	3	33	120	2	1	3	1	2	4	6	6	6	6	6	6	5	1	6	1	1	5	1	1	4	3	1	2	1	1	1	1	1	1	1	1	1	1	1	1	1	1	1	5	1
504	836	57	1	8	4	3	40	472	5	3	2	1	3	3	5	4	4	1	3	3	2	5	5	2	1	2	1	1	1	1	2	2	2	2	6	5	5	4	2	6	6	4	2	2	3	3	4	3	6
505	1395	58	1	7	8	2	36	445	5	5	2	5	6	6	4	2	2	4	3	5	2	2	2	2	2	4	1	2	3	6	1	3	2	3	2	5	3	1	3	4	2	3	2	3	2	5	5	6	6
506	830	24	1	7	7	4	40	34	3	1	4	1	2	4	5	5	6	5	2	6	4	2	5	6	2	2	5	5	3	4	5	5	6	5	1	1	3	4	1	5	1	4	4	1	2	2	6	4	6
507	674	25	1	9	8	2	30	10	3	4	1	1	4	4	5	3	3	5	2	1	1	1	6	1	1	1	1	1	5	5	4	1	3	1	1	2	1	1	1	2	1	1	1	1	1	1	1	4	4
508	731	44	1	7	8	3	39	210	5	5	2	3	4	3	3	3	1	5	2	2	2	1	1	1	1	1	1	1	5	3	6	2	4	1	1	5	1	1	3	6	1	2	1	2	5	3	5	2	6
509	1082	57	1	5	8	3	39	340	5	5	3	4	6	5	2	1	1	1	2	3	2	2	3	4	3	4	2	3	6	6	4	5	3	2	1	6	3	2	6	5	1	4	5	5	6	6	4	5	6
511	1372	45	1	7	7	3	40	280	5	3	1	3	1	1	4	3	2	6	4	4	2	1	1	1	2	3	2	1	3	2	1	1	5	1	1	4	1	1	1	1	1	1	1	1	1	1	1	1	3
515	968	52	1	7	7	4	45	382	3	3	1	1	2	4	1	2	4	3	5	4	2	1	2	2	1	2	1	2	2	4	1	4	2	2	2	1	2	6	1	4	2	1	1	2	3	3	4	4	6
516	1385	62	1	9	7	2	26	456	4	3	1	3	2	3	1	1	1	2	2	3	1	1	1	2	1	2	1	1	3	1	1	2	2	1	1	5	1	2	5	5	1	2	1	3	3	3	3	2	6
517	1078	58	1	7	3	3	38	481	5	1	5	3	5	2	5	1	6	1	1	5	2	6	1	5	4	6	2	5	6	3	6	6	3	6	1	6	4	4	2	6	3	5	4	1	4	3	2	1	6
518	1200	30	1	3	8	2	16	10	5	5	6	5	6	6	2	2	5	1	1	6	5	1	2	6	4	4	6	6	6	6	5	5	6	4	6	6	5	6	1	6	6	6	5	1	4	5	5	6	6
519	671	38	1	7	8	2	30	120	5	5	1	1	1	1	5	5	5	6	6	1	1	4	4	1	1	2	1	4	2	3	2	1	2	1	1	1	1	3	1	5	1	3	1	1	1	3	1	1	5
522	1250	61	1	4	8	3	39	396	5	5	1	5	1	2	6	5	5	4	2	2	1	1	1	1	1	1	1	1	5	5	2	3	5	1	1	5	1	2	3	5	1	5	1	3	1	4	4	2	5
524	734	52	1	7	6	3	40	432	4	3	1	1	4	4	1	2	1	2	1	3	2	1	2	1	1	1	1	1	3	3	1	1	1	1	1	3	1	1	1	2	1	2	1	1	2	1	1	1	1
525	818	27	1	8	7	3	38	34	5	3	1	1	1	1	6	5	5	5	6	4	1	1	1	1	1	1	1	1	1	1	2	1	2	1	1	1	1	1	1	4	1	1	1	1	1	1	1	1	1
526	874	30	1	7	8	3	40	120	5	5	1	2	2	3	3	4	4	3	4	6	2	2	1	2	6	2	4	3	4	4	1	2	6	1	1	5	2	2	5	5	1	2	2	5	2	4	2	5	5
527	968	51	1	7	6	3	39	242	2	4	2	2	5	2	3	1	2	3	2	2	3	1	1	2	1	3	1	2	5	5	5	5	5	2	2	6	4	2	5	4	2	3	4	4	3	6	5	6	6
528	1008	27	1	6	8	3	40	57	3	3	1	1	5	3	5	4	5	4	3	3	2	1	1	2	1	1	2	1	2	3	1	1	4	2	1	2	1	1	1	1	1	2	1	1	1	1	1	5	3
530	658	33	1	4	8	3	39	101	2	4	4	3	4	5	4	4	3	3	4	6	3	4	2	1	1	1	1	1	4	4	3	4	5	1	1	5	1	1	5	6	1	2	3	3	2	2	2	3	6
531	1059	57	1	9	5	3	39	125	5	1	2	2	2	2	5	5	5	6	5	4	2	2	1	2	1	3	2	4	2	2	2	4	5	4	2	2	4	5	4	4	2	3	4	3	2	5	4	2	5
532	1348	59	1	9	7	2	24	72	5	4	1	1	4	5	6	2	2	1	6	1	1	4	1	1	1	1	1	1	6	6	5	1	6	6	2	6	6	6	1	6	2	6	1	1	1	5	3	2	6
534	794	39	1	6	8	3	45	108	4	4	1	1	5	1	5	6	6	5	6	6	5	1	1	5	6	1	2	1	1	1	4	5	5	1	1	2	1	1	1	1	1	1	1	1	1	3	1	1	5
535	788	57	1	8	8	3	40	360	5	5	1	3	4	5	2	3	3	3	3	2	1	1	1	1	1	1	1	1	2	2	2	4	4	1	1	1	1	1	1	1	1	3	1	1	1	1	1	4	5
539	1021	34	1	5	6	3	39	192	4	4	4	4	3	6	1	2	1	4	2	2	4	1	1	1	1	4	2	5	6	6	6	4	6	1	3	6	6	1	6	6	6	6	1	6	3	6	6	6	6
540	692	27	1	9	8	2	25	21	5	5	1	1	1	1	6	6	6	6	2	2	1	2	1	1	1	1	1	3	3	3	2	3	3	2	1	3	1	1	1	2	1	2	1	1	1	1	1	1	4
543	877	37	1	8	7	3	40	170	4	1	1	1	2	1	5	3	3	3	4	2	2	1	1	1	1	1	1	1	3	3	2	1	2	1	1	1	1	1	1	1	1	1	1	1	1	1	1	1	3
545	1074	60	1	9	3	3	39	500	4	4	5	3	2	1	5	5	4	5	5	5	2	5	1	5	3	2	3	2	6	5	4	5	5	3	1	6	3	5	1	6	1	5	2	1	3	3	3	2	6
547	926	41	1	8	3	3	42	300	3	3	1	1	2	1	6	2	1	5	2	3	2	1	1	2	1	1	1	1	5	6	3	6	3	6	1	2	1	1	1	5	1	5	4	1	1	1	1	1	1
548	609	27	1	7	4	3	42	108	3	2	1	1	3	1	6	6	6	5	6	3	1	1	1	1	1	2	1	1	1	2	1	1	5	2	1	1	1	1	1	1	2	1	1	1	1	1	1	1	1
549	691	51	1	7	8	2	34	312	4	4	1	5	1	1	6	5	6	6	6	2	1	2	4	2	1	4	1	1	5	5	2	5	5	3	1	5	1	1	1	1	1	1	1	1	1	3	3	2	4
550	1253	54	1	8	3	3	39	372	2	2	2	5	2	4	1	4	2	3	4	3	5	1	1	6	4	3	2	2	6	5	5	6	5	5	1	6	4	2	3	6	2	4	4	2	2	5	4	1	3
551	1538	45	1	6	3	3	38	340	4	1	1	1	6	1	1	4	1	6	6	1	1	5	1	2	1	2	1	1	1	2	1	1	3	2	1	5	1	1	5	5	1	1	1	3	1	1	3	1	5
552	1339	45	1	7	8	2	26	240	3	3	1	4	1	1	3	3	6	5	5	3	1	1	1	4	1	1	1	1	1	1	4	4	1	1	1	5	1	1	1	1	1	5	1	1	1	1	1	1	4
553	721	44	1	9	3	3	35	240	4	4	2	2	3	2	5	5	5	6	6	5	4	3	1	4	4	3	2	1	2	3	3	2	4	5	1	3	1	5	2	2	1	5	1	1	4	4	3	1	4
555	756	33	1	7	6	3	35	156	4	1	1	1	2	2	4	4	4	4	3	3	2	1	1	2	1	1	1	1	1	1	1	2	6	1	1	3	1	3	1	1	1	2	1	1	1	2	2	1	2
557	1001	57	1	3	5	3	40	360	4	1	6	6	5	6	2	1	2	3	1	3	3	2	1	2	4	2	2	6	3	6	5	6	3	6	1	6	4	3	5	6	1	6	2	3	3	6	6	5	6
559	1023	49	1	6	3	4	38	396	4	1	1	2	2	1	1	4	2	2	2	5	4	3	1	5	1	2	2	5	4	2	6	3	6	2	1	5	4	5	4	4	1	5	5	2	2	5	2	1	5
560	2623	31	1	6	7	3	39	132	2	2	1	1	2	4	1	5	5	3	4	5	1	3	1	1	4	2	1	2	1	1	1	1	6	4	1	6	2	2	1	3	1	1	1	1	1	1	1	2	1
561	1086	41	1	7	7	2	32	168	4	2	1	1	2	2	6	4	4	3	1	3	1	4	1	1	1	1	1	1	6	6	4	5	6	5	2	6	4	3	6	6	3	3	4	6	3	5	5	1	6
565	1242	49	1	6	3	3	40	347	4	3	2	1	1	2	6	6	6	3	6	1	2	2	1	1	1	1	1	1	4	4	5	2	5	2	1	1	1	1	1	4	1	3	1	1	2	4	2	2	1
564	1030	51	1	6	2	3	38	432	1	1	1	1	1	3	1	2	1	1	1	1	1	1	1	1	1	2	1	1	1	1	1	1	4	2	1	3	1	1	1	1	1	1	1	1	1	1	1	1	3
566	724	41	1	7	7	2	24	264	4	3	4	4	4	5	3	4	4	5	4	5	5	5	3	3	1	3	4	5	4	4	4	4	6	5	3	4	5	4	5	5	4	5	4	4	4	5	5	5	4
567	1561	33	1	6	9	3	40	12	5	1	3	5	5	5	2	3	2	5	3	4	2	1	1	2	2	3	2	5	4	3	3	2	5	3	1	3	2	4	2	2	1	2	1	1	1	2	2	5	4
569	1122	45	1	9	8	3	35	180	5	5	1	2	1	2	6	2	3	3	4	5	2	2	1	1	1	1	1	3	2	2	4	1	3	1	1	5	1	1	4	3	1	4	1	3	1	4	3	1	4
571	1715	38	1	7	7	3	39	240	4	4	1	2	2	1	4	6	6	4	6	1	1	2	1	1	1	1	1	1	1	1	1	1	5	1	1	1	1	1	1	1	1	4	1	1	1	1	1	2	6
572	1097	64	1	7	7	3	39	530	4	4	1	1	3	3	2	2	2	4	4	1	1	1	1	1	1	1	1	5	3	5	3	1	1	1	1	3	1	1	1	2	1	2	1	1	1	2	1	2	3
573	767	62	1	7	5	3	42	85	5	5	1	1	5	6	1	3	5	3	3	2	2	6	1	4	2	1	2	1	5	6	5	2	6	2	1	6	2	1	4	5	1	5	1	4	3	5	5	5	6
575	1381	63	1	8	8	4	26	480	5	5	3	5	2	2	3	3	1	3	2	6	2	3	2	1	1	5	1	3	6	6	5	3	5	1	1	6	1	5	3	5	1	5	3	3	6	2	4	3	4
576	2288	31	1	8	8	1	50	14	5	5	2	4	4	4	1	3	3	6	6	2	1	2	1	1	1	1	1	1	6	5	2	2	1	2	1	1	3	2	1	3	1	3	1	1	1	2	1	2	3
578	1183	54	1	8	8	2	20	360	2	2	5	5	2	2	5	3	2	5	2	5	1	4	2	1	1	2	2	5	5	2	2	4	3	5	3	4	4	2	2	6	1	5	2	2	4	6	5	5	6
579	887	31	1	8	8	3	40	79	5	5	3	4	4	5	4	5	6	6	5	6	2	2	1	2	1	1	1	1	5	5	6	6	5	3	1	6	5	2	3	5	1	4	1	1	1	6	4	2	6
580	492	31	1	9	8	4	50	36	5	5	1	1	2	2	3	6	6	5	5	1	1	1	1	1	1	1	1	1	5	1	1	1	6	1	1	1	1	1	1	4	1	2	1	1	1	1	1	2	6
581	1358	41	1	4	5	3	45	264	5	5	2	3	5	6	1	4	2	5	3	5	2	2	2	5	3	3	4	2	3	4	1	5	5	1	1	1	3	6	1	5	1	4	2	2	1	2	2	4	5
582	807	42	1	8	8	3	38	156	5	5	1	1	2	3	4	5	5	5	5	3	1	3	1	2	1	1	1	1	1	1	1	1	2	1	1	2	1	1	1	1	1	1	1	1	1	1	1	1	1
583	1670	33	1	8	8	3	40	60	4	4	2	2	4	3	4	4	4	4	6	2	1	1	1	1	1	1	1	1	1	1	1	2	2	1	1	1	1	4	1	2	1	3	2	1	1	2	2	3	2
584	885	59	1	7	2	2	20	516	5	5	2	5	6	2	5	2	2	5	2	4	5	4	2	2	1	5	3	4	5	5	5	4	5	5	3	5	5	4	5	6	1	6	5	5	5	6	6	6	6
586	1084	44	1	4	9	2	16	72	4	2	1	6	1	1	6	3	3	4	4	1	1	1	1	1	1	1	1	1	1	1	1	1	2	1	1	1	1	3	1	3	1	2	3	2	1	2	2	1	3
587	767	26	1	9	8	3	40	24	5	5	1	2	4	4	3	6	6	5	3	6	2	3	1	2	1	3	3	3	3	3	6	2	4	3	1	2	1	5	1	5	1	5	2	2	3	1	3	4	5
588	1427	41	1	7	4	2	20	264	3	3	1	1	5	5	1	3	1	3	2	1	5	3	2	4	1	4	3	6	6	6	5	2	5	5	1	6	1	3	2	6	1	5	1	5	2	5	2	1	6
590	706	33	1	8	8	3	40	76	3	3	5	5	1	2	5	5	6	6	5	6	6	4	2	6	6	6	6	6	4	4	6	6	5	2	2	4	4	5	2	6	2	5	2	4	4	4	6	2	5
591	-1	49	1	5	6	2	35	276	4	4	1	1	1	1	6	3	3	5	1	6	3	2	2	1	1	2	1	1	5	5	2	2	5	1	1	5	2	1	2	5	1	5	2	2	2	4	5	1	4
592	1244	60	1	9	8	2	20	528	5	5	1	1	4	4	4	4	4	4	2	2	1	1	1	1	1	1	1	1	1	1	1	4	3	1	1	1	1	1	1	1	1	1	1	1	1	2	1	4	6
595	2599	32	1	8	8	3	42	120	4	4	2	2	2	2	6	4	5	6	5	6	2	2	4	6	1	3	4	6	6	3	1	5	5	2	1	1	1	1	2	6	4	6	4	2	2	5	5	2	6
593	951	32	1	7	7	2	27	96	5	5	4	5	4	5	4	4	4	5	4	6	4	2	1	4	1	4	4	4	3	4	1	4	6	4	2	3	3	2	1	5	3	3	3	1	2	2	5	5	5
597	777	38	1	5	6	2	30	216	4	1	1	2	1	1	5	2	1	5	5	4	3	2	2	2	1	1	1	2	5	6	6	5	6	5	2	5	2	3	4	6	2	5	4	4	3	6	4	4	6
601	736	39	1	3	7	2	30	156	4	2	1	1	4	3	2	3	2	2	2	2	3	2	1	4	1	4	2	1	3	4	2	2	6	3	1	3	1	2	4	4	1	3	3	3	3	3	4	3	4
603	1026	29	1	7	6	3	45	152	5	4	2	1	1	1	6	4	6	5	3	3	1	2	2	1	1	4	1	1	6	6	4	2	5	2	1	4	3	4	2	6	4	6	1	3	3	2	4	3	5
604	1079	51	1	6	3	2	34	408	4	4	5	3	5	6	2	2	2	2	2	2	4	1	2	1	1	2	1	2	4	4	4	2	5	1	1	4	1	2	4	4	1	2	1	1	2	1	2	6	5
605	1236	44	1	8	8	3	50	464	5	5	1	1	2	4	3	5	5	5	4	6	2	1	2	2	1	1	2	2	3	2	2	2	4	1	1	4	3	1	4	5	1	2	2	4	4	4	4	2	4
608	935	40	1	8	8	2	40	144	5	5	1	1	3	2	4	4	1	4	3	4	1	4	1	1	1	1	1	1	4	4	1	1	4	1	1	3	1	4	1	3	1	1	1	1	1	4	1	1	3
610	582	44	1	7	6	3	38	300	5	5	4	5	4	6	5	4	4	5	4	6	5	4	2	5	2	5	4	6	6	6	4	4	6	4	4	4	5	6	3	6	3	6	4	3	6	4	6	5	6
611	-1	37	1	8	8	2	30	60	5	5	3	4	4	3	2	2	3	4	5	5	2	3	1	4	2	2	3	1	3	3	4	4	4	3	1	2	3	4	2	4	1	2	3	1	2	2	2	4	6
612	759	29	1	6	7	3	40	132	5	5	2	1	5	5	3	4	5	5	4	6	5	3	5	5	6	6	5	6	3	3	5	5	5	5	2	2	2	4	4	4	2	5	4	3	5	4	5	5	5
613	1064	53	1	8	8	3	39	343	3	5	1	1	1	2	5	2	3	3	2	5	1	1	1	1	1	1	2	1	1	1	2	2	2	1	1	1	1	1	1	5	1	2	4	1	1	3	4	2	6
614	776	53	1	8	8	2	22	360	5	5	1	5	1	1	2	6	6	6	6	6	1	2	1	1	1	2	2	2	6	6	4	3	2	1	1	6	2	1	1	6	1	1	1	1	1	1	1	1	6
616	979	36	1	8	8	2	30	96	5	5	3	6	1	2	1	1	1	2	1	6	1	1	1	2	1	3	1	1	6	4	5	5	6	3	1	4	3	1	2	4	1	3	1	1	2	3	2	1	6
619	1232	33	1	8	8	2	30	120	5	5	1	2	2	1	2	4	5	5	4	5	3	1	1	2	1	1	1	3	2	2	1	2	2	1	1	1	1	1	1	1	1	3	1	1	1	1	1	1	2
617	805	38	1	8	8	2	35	288	4	5	1	4	2	3	2	4	4	6	6	6	1	1	1	3	1	1	1	1	1	2	1	1	3	1	1	1	1	1	1	1	1	2	1	1	1	1	1	3	2
622	366	36	1	8	8	3	40	5	4	3	2	2	4	3	4	5	4	3	4	2	2	2	3	4	2	2	2	2	2	3	2	2	4	3	3	3	3	2	2	2	3	3	2	2	4	3	3	3	2
623	1099	56	1	3	6	2	34	480	3	3	5	3	1	5	5	2	2	1	2	2	2	2	2	2	2	2	1	1	1	2	1	1	2	2	1	5	2	3	1	1	1	3	1	1	1	1	1	2	2
624	1168	54	1	8	3	2	24	444	5	4	2	3	1	2	5	4	3	4	4	5	3	1	2	4	1	3	2	5	4	4	4	1	3	3	2	5	4	4	3	4	1	4	4	3	4	4	4	3	4
625	1888	31	1	8	7	2	32	132	3	4	1	1	2	1	2	1	2	4	2	4	1	2	1	1	1	3	1	1	3	1	3	2	1	1	1	1	1	1	1	1	1	1	1	1	1	1	1	3	1
626	1510	47	1	9	8	2	19	236	3	1	2	5	3	5	1	2	3	1	1	5	1	3	1	2	1	2	1	1	5	5	5	2	6	6	1	5	2	2	4	3	1	2	1	2	4	5	3	2	5
627	1148	39	1	7	6	2	35	240	2	2	1	1	1	1	2	5	3	5	5	2	4	2	1	1	1	2	2	1	2	2	2	1	1	1	1	2	1	1	1	1	1	3	1	1	1	1	1	1	4
628	1071	51	1	8	8	2	30	180	1	1	1	4	4	4	2	2	2	5	6	4	2	1	1	2	1	1	1	1	4	3	1	2	3	2	1	3	1	1	1	4	1	2	1	1	2	3	2	3	6
629	886	41	1	8	7	3	35	180	3	1	1	1	4	2	3	4	3	5	4	4	1	1	1	2	2	2	2	1	1	1	1	2	3	1	1	1	1	1	1	1	1	3	1	1	1	1	1	1	3
631	2534	33	1	8	8	3	39	132	5	5	1	2	1	1	5	4	4	5	5	6	2	1	1	1	3	2	1	1	2	2	2	1	1	1	1	1	1	1	2	3	1	2	1	2	1	1	2	1	2
632	3468	62	1	8	4	3	8	480	4	4	3	3	4	5	6	4	4	3	5	2	2	2	1	1	2	1	2	2	2	3	1	2	4	2	1	5	1	2	2	4	1	5	1	1	2	2	2	3	4
634	1199	36	1	8	7	2	28	132	5	5	1	1	1	1	1	5	3	6	6	1	1	1	1	1	1	1	1	1	5	3	4	1	4	1	1	1	1	1	1	1	1	1	1	1	1	1	1	1	5
635	1827	53	1	9	8	2	29	300	4	1	1	1	1	1	1	1	1	1	1	5	2	2	1	2	1	2	2	5	5	5	6	4	5	6	1	5	1	1	6	4	1	2	2	3	3	4	3	3	6
638	1274	26	1	6	8	2	18	66	5	5	1	1	5	3	5	6	5	6	5	2	3	1	2	2	2	1	1	1	2	2	3	3	2	1	1	1	1	1	1	1	1	1	1	1	1	1	1	4	2
639	1309	29	1	6	8	3	40	144	5	5	1	2	5	1	1	4	5	4	4	4	1	2	1	1	2	3	2	1	1	1	1	2	2	1	1	2	1	2	1	1	1	1	1	1	1	1	1	5	2
642	592	42	1	4	6	3	35	125	3	3	5	5	4	5	2	2	3	2	3	4	4	2	3	4	4	4	4	4	5	4	5	5	5	4	4	4	5	4	3	5	2	6	5	3	4	6	5	5	5
643	561	37	1	8	9	2	26	144	1	5	4	1	4	5	2	6	5	6	2	2	1	1	1	1	4	4	1	4	2	6	1	1	6	1	1	5	1	1	1	2	1	1	1	1	1	1	1	4	5
645	1077	37	1	6	7	3	40	180	2	2	4	6	6	6	2	4	4	4	2	5	4	5	1	4	2	4	2	3	5	2	2	4	5	5	1	2	1	6	1	5	1	5	2	2	2	2	5	5	5
647	1964	50	1	7	7	4	28	324	4	4	1	5	6	5	1	2	2	2	2	6	3	5	1	6	6	6	3	1	5	6	6	5	6	4	1	5	4	1	3	6	1	3	1	5	1	5	4	5	6
648	2371	56	1	8	7	2	34	420	4	4	1	3	5	5	3	3	2	4	4	2	1	1	1	1	1	2	2	1	4	1	2	2	4	2	1	1	1	1	1	1	1	2	1	1	1	1	1	3	4
703	1264	51	1	4	8	3	50	324	2	2	4	5	5	3	6	2	3	3	2	5	2	3	5	3	2	3	2	2	4	4	2	2	5	2	4	4	4	6	6	6	6	4	4	6	1	4	3	1	6
649	1567	55	1	7	6	3	40	144	3	3	1	1	1	1	5	5	5	5	5	2	1	1	1	1	1	2	2	1	3	2	1	1	3	1	1	1	1	1	1	2	1	1	1	2	1	1	1	3	4
650	827	53	1	7	8	3	43	300	5	5	5	6	3	3	3	4	4	4	4	3	4	1	2	1	2	3	1	2	5	5	5	5	4	2	1	6	3	1	5	5	2	5	1	3	5	6	6	3	6
651	657	30	1	8	7	3	50	97	3	3	1	3	4	4	2	4	4	4	3	4	3	1	2	2	2	2	1	1	1	2	1	3	5	5	1	2	1	1	1	2	1	3	2	1	2	1	4	4	5
652	1608	39	1	8	6	3	38	276	2	2	1	1	1	1	2	1	1	3	3	1	1	1	1	1	1	1	1	1	2	2	1	1	1	1	1	1	1	1	1	1	1	1	1	1	1	1	1	1	1
653	900	32	1	8	8	3	36	40	4	4	1	3	2	1	4	4	5	4	5	3	1	2	4	2	1	5	3	1	6	6	4	1	5	1	1	3	1	1	2	6	3	4	3	1	1	4	4	2	3
655	811	25	1	4	8	3	33	10	4	3	1	2	3	3	4	4	5	4	3	1	4	1	1	2	1	1	1	1	1	1	2	2	2	1	1	1	1	1	1	1	1	1	1	1	1	1	1	4	1
657	1238	37	1	2	8	3	35	12	5	5	1	3	6	3	1	2	3	6	1	6	1	1	6	3	1	5	1	1	1	3	2	3	6	4	1	4	1	1	1	6	1	5	1	6	5	1	5	3	4
658	753	30	1	4	8	2	24	95	4	1	3	5	3	3	5	5	3	2	3	6	1	2	1	1	1	2	1	6	4	3	5	4	6	1	1	4	1	1	1	2	1	1	1	1	1	3	1	1	5
659	842	52	1	2	9	2	40	312	4	2	4	3	3	4	5	4	3	6	6	2	2	1	5	6	2	1	2	6	6	6	5	4	5	4	1	2	2	5	1	5	1	4	1	1	4	5	1	3	6
660	1025	60	1	6	7	3	35	454	4	4	1	3	3	3	4	3	3	1	1	5	4	4	2	3	5	3	2	3	4	4	3	3	6	2	2	3	2	4	5	5	2	3	3	3	3	2	5	2	5
661	1792	23	1	6	6	1	35	48	3	1	1	1	2	2	4	5	6	3	2	4	3	1	3	4	1	2	2	1	1	2	1	2	2	2	1	2	3	2	1	1	2	2	3	1	1	1	1	3	5
663	799	48	1	6	7	2	30	372	3	3	2	2	3	2	1	2	2	3	3	5	2	2	4	1	2	2	3	2	5	3	2	5	2	2	4	5	2	3	2	5	2	3	2	2	2	5	2	5	5
667	1234	40	1	2	8	3	35	156	4	2	2	3	2	4	3	5	6	4	3	4	3	1	1	5	1	2	1	2	4	2	2	5	5	5	4	2	2	3	2	5	2	4	2	3	2	2	4	2	4
668	916	41	1	6	6	3	38	300	2	1	1	1	1	2	4	4	4	5	2	5	2	2	3	1	1	2	1	1	2	1	1	2	5	2	1	2	2	2	1	3	1	1	4	1	2	2	3	1	4
669	2898	37	1	5	8	2	24	128	3	4	5	2	1	2	4	4	5	5	3	2	6	2	2	5	5	4	4	1	3	3	4	3	5	5	2	6	6	6	6	6	5	2	2	5	3	5	5	3	6
670	909	59	1	4	6	2	30	420	4	1	1	1	5	1	1	3	4	4	4	6	1	1	1	1	1	5	1	1	1	1	1	1	2	1	1	1	1	1	1	1	1	1	1	1	1	1	1	5	1
672	983	37	1	5	7	2	29	143	4	5	1	1	1	1	6	5	6	6	6	5	5	1	1	3	5	2	2	3	2	2	1	3	6	2	1	5	1	1	1	1	1	3	1	1	1	2	2	1	4
673	915	38	1	3	8	3	35	168	4	4	1	2	2	3	4	2	1	2	2	2	1	2	4	1	1	3	1	1	3	3	2	1	2	1	1	2	2	1	2	5	1	1	1	2	1	2	2	2	5
674	708	38	1	7	8	3	40	149	4	4	2	5	3	5	6	1	1	2	3	3	3	3	5	1	1	2	2	2	3	2	1	5	5	1	1	4	3	1	3	6	1	6	1	3	3	4	3	3	6
675	734	43	1	4	7	3	35	185	4	1	1	1	1	1	6	6	6	6	6	3	2	1	1	1	1	1	1	1	2	2	3	1	1	1	1	1	1	1	1	2	1	1	1	1	1	1	1	1	1
676	1216	35	1	7	6	2	30	228	4	1	1	1	6	3	2	5	6	6	5	5	3	2	1	2	1	2	2	2	1	1	1	3	5	3	1	1	1	3	1	3	1	2	1	1	1	1	1	2	4
679	1579	23	1	2	5	1	10	38	4	4	1	4	2	5	5	6	6	6	2	4	6	2	1	2	4	6	4	1	4	2	4	4	6	1	1	1	5	4	2	4	1	4	1	1	1	2	3	4	4
680	490	32	1	4	8	3	30	84	4	2	2	6	5	5	1	4	4	3	3	3	3	1	1	1	1	1	1	1	2	1	3	5	3	4	1	4	2	1	3	2	1	1	2	2	1	1	2	6	5
685	1029	39	1	4	7	2	20	168	5	1	1	1	2	2	3	3	3	5	3	5	4	2	3	6	1	2	1	1	1	1	1	2	2	2	1	2	1	1	1	1	1	2	1	3	1	1	1	2	6
686	846	38	1	6	8	3	35	169	4	2	1	1	1	2	5	1	1	6	6	4	1	1	1	1	1	1	1	2	1	1	1	2	3	1	1	1	1	1	1	2	1	1	1	1	1	1	2	1	2
688	720	32	1	8	8	3	39	79	5	5	6	3	6	6	2	2	2	2	3	6	5	6	3	6	6	6	6	6	6	6	5	6	6	6	2	6	4	4	6	6	3	5	6	6	6	6	6	6	6
689	1755	42	1	7	7	2	25	120	4	4	3	3	4	3	5	5	5	6	6	5	3	4	2	1	4	2	5	1	6	6	4	3	5	4	1	4	2	5	4	5	4	4	2	3	5	5	1	5	6
690	806	42	1	6	5	2	25	264	3	3	1	2	4	3	1	2	1	4	3	3	1	4	2	1	1	1	1	1	5	4	2	6	6	4	2	4	3	2	4	4	1	3	3	6	4	4	4	2	5
691	1031	39	1	6	4	2	25	228	3	3	1	3	2	2	2	3	3	4	6	1	1	1	1	1	1	1	1	1	3	4	1	2	4	2	1	3	1	1	1	4	1	4	2	4	2	1	1	1	4
692	1927	63	1	8	3	2	35	564	3	4	2	2	4	5	3	3	2	4	2	5	2	2	2	2	2	3	2	3	3	3	3	2	3	2	2	3	3	5	2	5	2	3	4	3	2	5	2	3	5
693	1181	32	1	5	8	3	40	50	5	5	1	4	3	5	5	4	3	3	6	6	6	2	3	6	1	5	5	1	5	6	2	3	6	3	2	3	6	3	1	6	5	3	2	3	3	6	1	2	5
695	1277	41	1	2	8	3	35	170	3	1	1	1	3	2	4	3	2	1	1	3	2	1	2	1	1	1	1	1	1	1	1	2	2	1	1	2	2	3	2	2	1	1	1	1	1	1	1	2	3
694	1141	61	1	4	9	3	35	372	3	4	1	1	5	5	5	4	4	2	1	4	2	1	1	1	1	1	1	2	4	2	3	2	6	2	1	4	1	5	4	5	2	4	6	3	3	6	3	6	6
696	1119	44	1	3	7	3	38	204	5	4	1	5	6	6	4	4	2	5	3	3	2	2	1	4	1	3	1	1	5	4	5	4	6	3	1	6	1	1	3	5	1	2	1	3	1	4	2	5	4
697	797	39	1	8	8	2	24	144	3	3	6	4	2	5	3	3	5	4	3	6	6	3	1	6	2	6	6	6	2	2	4	6	5	2	1	2	2	1	1	2	1	3	2	1	2	2	1	3	5
698	824	54	1	6	8	3	50	672	4	4	2	4	6	6	4	3	5	2	2	6	6	3	4	5	5	3	2	4	3	3	5	5	5	4	3	6	4	5	5	6	2	4	4	6	2	4	6	6	6
699	928	47	1	6	6	2	32	360	3	3	1	5	1	1	2	1	2	2	2	1	2	1	1	3	1	1	1	1	2	2	1	1	3	2	1	4	3	2	2	4	1	3	1	2	2	2	2	2	6
700	1426	41	1	7	8	3	30	14	3	3	1	1	2	2	1	5	5	5	5	1	1	1	1	1	1	1	1	1	2	2	1	1	1	3	1	3	2	3	3	3	1	1	1	5	1	2	3	1	5
701	1204	53	1	3	7	3	35	270	5	3	1	1	1	1	1	4	4	1	1	2	1	1	1	1	1	1	1	1	1	1	1	1	1	1	1	1	1	1	1	1	1	1	1	1	1	1	1	1	1
702	1270	36	1	4	7	3	35	235	3	2	1	3	5	2	2	5	2	2	2	5	2	1	2	1	1	1	1	1	1	1	2	2	2	1	1	1	1	5	1	1	1	1	1	1	1	1	1	2	2
704	909	41	1	6	7	3	35	180	3	1	1	6	6	3	1	1	1	4	1	6	1	4	4	1	1	1	1	6	6	6	6	4	6	6	1	6	3	1	3	6	2	6	6	2	6	4	6	1	6
705	613	21	1	8	5	2	10	48	5	5	1	6	1	1	6	6	6	5	5	1	1	1	1	1	1	1	6	1	1	1	1	1	1	1	1	1	1	1	1	1	1	3	1	1	1	1	1	5	3
706	978	20	1	9	6	3	40	24	5	1	3	2	4	2	2	4	6	2	3	5	4	5	1	2	1	3	1	3	4	4	6	2	6	3	1	6	6	5	5	3	1	1	1	5	2	3	4	5	6
711	818	58	1	6	8	3	38	340	2	2	1	1	5	3	4	6	6	6	6	5	1	1	1	1	2	1	2	4	1	1	1	6	4	1	1	1	1	1	1	2	1	1	1	1	1	1	1	1	4
714	1135	21	1	8	5	1	35	1	3	3	2	2	5	3	2	5	5	6	4	1	1	1	1	6	6	6	6	6	5	5	3	4	1	1	1	4	1	1	2	5	1	1	1	6	2	1	1	5	1
716	1900	35	1	2	7	3	35	120	4	3	1	1	6	5	1	1	1	3	2	3	2	1	1	4	1	1	1	1	4	4	1	2	5	3	1	3	6	3	1	6	1	3	1	1	1	4	6	1	6
720	2439	38	1	9	8	2	20	240	5	5	1	1	1	1	6	3	3	6	4	1	1	2	1	1	1	1	1	2	4	4	2	3	5	6	1	5	1	3	5	4	1	1	1	2	3	2	1	1	6
721	741	36	1	9	8	3	55	168	3	3	1	1	1	5	2	6	6	5	2	4	1	1	1	1	1	1	1	1	1	1	1	3	5	2	1	1	1	1	1	1	1	1	4	1	1	1	1	6	1
722	709	27	1	8	6	3	40	37	5	5	1	2	3	3	3	5	5	3	2	1	4	1	1	2	3	2	3	3	5	1	3	6	3	2	1	1	1	1	1	1	1	1	1	1	1	1	1	1	1
723	-1	24	1	8	8	5	15	3	5	5	3	1	1	3	3	5	5	5	5	1	4	3	5	1	3	2	2	3	4	3	3	2	2	1	1	1	1	1	1	1	1	2	1	1	1	1	1	3	1
732	-1	32	1	8	8	3	39	60	3	3	1	1	1	1	6	6	6	6	4	4	2	1	1	1	1	2	2	1	1	2	1	2	2	1	1	1	1	1	1	1	1	1	1	1	1	1	1	4	1
727	1082	25	1	9	8	3	40	8	5	5	1	1	3	3	5	5	5	6	4	4	1	2	1	1	1	1	1	1	4	4	2	1	2	2	1	1	1	2	1	1	1	1	1	1	1	1	1	2	2
724	1965	23	1	3	5	1	40	25	5	5	4	2	6	6	1	5	4	2	2	3	6	2	1	6	4	5	5	5	6	5	6	6	3	4	1	3	2	4	2	4	1	2	3	2	2	3	3	6	4
725	871	23	1	9	8	2	12	36	5	5	1	3	1	2	4	4	5	5	5	1	3	3	4	3	1	4	2	3	4	4	4	1	4	3	1	2	4	4	2	3	1	2	1	2	2	2	2	2	4
726	-1	28	1	8	8	2	15	108	5	5	3	2	1	2	5	6	6	6	5	5	2	2	1	2	1	2	2	1	6	6	1	5	6	2	1	1	2	3	2	5	1	1	1	1	1	5	3	1	5
728	1232	59	1	8	4	3	40	430	2	1	1	3	6	6	1	6	6	5	2	3	1	1	1	1	1	1	1	1	5	5	1	1	3	3	1	1	1	1	1	1	1	1	4	1	1	1	1	6	6
729	787	25	1	8	8	2	15	7	5	5	1	1	1	2	5	5	5	5	4	4	1	1	1	1	1	2	2	2	2	2	2	2	4	1	1	1	2	1	1	2	1	2	1	1	1	1	1	2	4
730	844	60	1	6	3	2	19	500	1	1	1	1	6	3	6	6	6	6	6	6	1	1	1	1	1	1	1	1	3	1	1	1	6	1	1	1	1	1	2	1	1	1	1	1	1	1	1	6	1
731	-1	57	1	6	5	2	25	297	1	1	1	2	2	3	1	2	3	2	1	3	1	1	1	1	1	1	1	1	3	3	1	1	3	1	1	1	1	3	1	1	1	1	1	1	1	1	1	3	3
733	1074	38	1	9	8	2	30	120	5	5	4	2	3	5	5	4	5	4	3	6	2	1	5	1	1	5	3	4	3	3	4	4	4	2	1	3	2	4	2	5	1	3	1	1	2	4	2	4	5
737	897	41	1	8	8	2	30	144	5	5	5	5	2	4	5	4	4	5	4	2	3	2	1	4	1	4	1	3	3	3	4	4	4	3	1	3	1	2	2	3	1	1	1	1	1	1	1	4	4
738	993	37	1	8	8	2	50	132	5	5	1	1	3	4	4	4	4	3	1	2	1	1	1	1	2	1	2	1	4	4	2	2	3	1	1	4	1	1	1	6	1	2	1	1	1	5	4	1	6
739	477	42	1	8	8	2	60	120	5	5	4	4	3	5	2	6	6	5	4	2	3	3	2	2	1	3	3	3	2	2	3	4	4	4	1	4	2	4	1	3	1	4	1	2	2	4	4	6	2
740	-1	35	1	8	9	3	42	105	1	3	1	3	6	5	4	5	4	5	6	5	1	2	1	1	2	1	3	1	2	2	2	4	4	3	1	2	1	2	1	1	1	2	2	1	1	1	2	1	2
741	1332	39	1	8	8	4	40	170	2	2	3	3	2	3	3	4	4	3	5	6	2	1	2	1	2	2	2	3	1	2	3	2	4	2	1	2	1	1	4	2	1	2	1	2	1	1	3	1	3
742	1036	34	1	8	8	3	55	6	4	4	4	4	2	2	5	5	4	6	4	5	5	3	1	6	1	5	3	2	3	2	6	5	5	2	1	2	3	4	1	5	1	3	1	2	1	1	4	1	5
744	-1	32	1	8	6	3	34	45	2	5	5	4	3	5	2	5	4	5	4	2	2	2	2	4	4	2	2	2	4	3	3	5	5	2	2	6	2	5	2	2	3	4	2	2	2	2	2	4	5
745	1470	32	1	7	8	3	40	44	3	5	5	5	4	6	2	5	5	5	2	6	5	3	2	6	1	5	2	5	5	3	4	5	6	2	1	5	2	2	2	4	1	5	3	2	1	2	2	4	6
746	608	25	1	8	8	1	20	11	5	5	5	5	5	5	1	5	5	6	3	6	5	2	2	6	5	5	3	4	4	3	3	4	4	2	1	5	3	2	5	4	1	3	4	5	4	4	4	5	5
749	720	32	1	9	3	5	25	84	5	5	1	1	5	1	2	5	5	5	6	4	1	2	1	2	1	1	1	1	1	2	4	2	2	1	1	1	1	1	2	1	1	1	2	1	1	1	2	5	2
750	1161	38	1	9	8	3	40	216	5	5	6	6	5	6	1	5	5	3	5	1	2	1	4	3	1	4	1	4	6	6	6	6	5	1	1	6	5	3	2	6	1	4	1	2	3	5	4	6	6
752	622	24	1	8	8	4	40	1	3	1	1	3	1	1	4	4	5	5	5	2	1	1	1	1	1	1	1	1	4	4	1	1	1	1	1	2	1	2	1	3	1	2	1	1	1	1	1	1	3
754	603	33	1	6	6	3	40	2	5	5	6	6	6	6	2	4	4	4	3	6	6	3	2	5	3	6	5	6	4	5	6	6	6	3	3	6	5	3	2	6	2	5	3	3	3	5	2	6	6
755	-1	52	1	8	8	3	40	144	5	5	1	5	3	3	5	5	6	6	5	1	1	1	2	1	1	2	2	1	2	2	2	1	4	4	1	3	2	3	1	2	1	4	2	2	1	4	2	5	5
767	3161	54	1	9	8	2	35	276	2	2	1	2	3	3	3	3	3	3	2	1	3	1	1	3	1	2	1	1	1	1	2	3	1	1	1	1	1	1	2	1	1	2	1	1	1	1	2	2	3
757	1415	31	1	7	8	2	15	84	5	5	2	2	2	2	5	3	3	4	3	4	3	3	2	2	4	4	3	4	3	3	1	3	6	1	1	5	4	4	2	5	1	5	2	2	2	2	2	3	5
759	700	29	1	9	8	5	20	96	5	5	5	5	5	6	4	5	6	6	3	5	6	2	2	6	2	5	2	2	5	6	2	6	4	1	1	4	1	2	4	4	1	5	4	1	2	4	3	5	5
762	-1	31	1	8	8	3	40	60	5	5	1	1	1	1	6	6	5	6	6	6	1	1	1	3	1	1	1	1	1	1	1	1	6	1	1	1	1	6	1	1	1	5	1	1	1	1	1	1	4
764	595	28	1	9	8	2	15	24	5	5	5	4	1	2	6	6	6	6	6	6	1	2	1	2	1	4	1	1	3	2	1	4	6	4	1	1	1	1	4	4	1	2	1	3	1	4	3	1	4
765	1421	23	1	6	5	2	20	27	5	5	2	1	3	3	5	4	6	4	5	5	4	1	2	3	4	6	4	1	3	1	3	5	6	3	1	1	1	1	4	2	1	2	1	1	1	2	1	5	6
766	-1	24	1	9	5	2	20	10	5	5	2	3	6	5	1	4	3	4	4	2	3	4	2	2	3	3	3	4	6	6	6	4	6	2	3	6	2	2	6	5	2	5	3	4	3	5	4	5	6
768	856	31	1	4	8	3	40	36	5	5	6	5	6	6	5	4	5	2	1	6	5	3	3	6	3	6	4	5	5	4	4	5	1	1	1	4	4	2	2	6	1	5	1	2	2	5	2	5	3
769	1316	60	1	8	9	4	45	420	1	1	1	2	2	2	4	3	4	5	4	4	4	2	4	2	1	4	2	3	4	5	3	2	2	1	1	1	1	2	1	4	1	2	2	1	1	2	2	2	4
772	1286	26	1	4	8	2	30	12	5	5	2	3	4	2	4	5	6	2	4	1	1	2	1	2	1	4	1	2	6	6	5	5	5	1	1	2	1	4	4	4	2	1	4	4	2	4	2	4	4
773	673	34	1	6	8	5	50	9	5	5	5	2	6	6	1	6	6	6	1	6	4	4	1	1	1	6	4	6	6	6	6	6	6	2	1	6	1	6	1	6	1	4	1	1	2	6	6	6	6
774	1612	35	1	4	7	3	40	144	5	5	6	6	6	6	6	4	6	4	2	6	1	1	2	2	2	2	1	4	4	4	2	4	4	1	2	6	4	5	2	4	6	4	1	1	4	3	4	4	6
778	1007	31	1	9	8	2	20	108	5	5	2	3	3	2	4	5	5	4	3	4	4	3	2	4	1	2	2	3	4	4	3	5	2	2	1	4	1	1	3	4	1	2	2	3	1	2	2	2	4
780	1932	24	1	9	5	2	20	36	5	5	1	1	3	4	6	6	6	6	2	6	2	3	1	2	1	1	2	2	2	2	3	4	5	1	1	1	1	1	4	2	1	4	1	1	1	1	2	2	5
[truncated: 81 more columns]
