# Supplementary material for: You’re Prettier When You Smile: Construction and Validation of a Questionnaire to Assess Microaggressions Against Women in the Workplace
Source: Front Psychol. 2022 Mar 16;13:809862. doi: 10.3389/fpsyg.2022.809862 (PMC8966652; doi:10.3389/fpsyg.2022.809862)
Supplement: Supplementary file 3 [file Data_Sheet_2.CSV]

lfdn	quality	duration	age	gender	kldb	education	occupational status	weeklyHours	durWorklife	size_residence	size_workplace	mi1	mi2	mi3	mi4	mi5	mi6	mi7	mi8	mi9	mi10	mi11	mi12	mi13	mi14	mi15	mi16	jsat	jsat3	jsat4	jsat5	jsat6	UWES1	UWES2	UWES3	UWES4	UWES5	UWES6	UWES7	UWES8	UWES9	CSE1	CSE2	CSE3	CSE4	CSE5	CSE6	CSE7	CSE8
7	-77	668	23	1	8	5	2	20	3	5	4	3	4	3	2	5	3	4	3	3	5	6	1	6	4	5	4	2	3	30	20	50	3	3	3	5	4	2	5	4	2	5	3	4	4	5	4	4	5
9	-77	514	21	1	7	5	2	15	10	3	2	5	6	3	6	5	5	6	1	5	6	6	1	6	6	1	3	2	2	20	60	20	4	3	2	2	1	5	3	4	2	4	4	4	5	4	1	4	3
6	-77	515	23	1	8	5	3	20	2	5	5	6	1	4	4	4	1	6	2	4	1	6	1	4	3	3	1	1	4	60	20	20	5	4	4	5	4	4	6	4	5	4	5	4	5	4	5	4	4
8	-77	350	22	1	8	5	3	45	36	4	3	2	5	3	4	1	1	1	2	1	1	3	1	5	4	1	2	1	5	85	5	10	6	6	7	6	5	3	6	4	5	5	4	5	2	4	2	5	1
10	-77	1344	21	1	8	5	3	39	2	5	5	4	3	5	6	4	5	4	5	4	5	5	5	3	5	5	5	1	2	50	50	0	4	4	4	5	5	3	6	4	5	4	3	4	2	5	3	4	2
11	-77	754	27	1	8	7	3	40	36	5	5	2	3	4	5	2	5	4	1	6	2	6	1	1	3	1	2	1	4	80	10	10	7	6	6	6	5	5	7	7	5	4	3	5	3	5	3	5	2
12	-77	490	24	1	7	5	2	20	20	5	5	1	2	2	2	1	1	2	1	1	1	3	1	1	5	1	2	1	4	75	5	20	5	5	5	4	6	4	6	5	4	3	2	4	4	4	4	4	1
14	-77	502	25	1	7	8	2	20	20	5	5	2	2	3	3	1	2	5	2	1	1	1	1	1	1	1	2	1	4	75	15	10	4	4	4	5	5	7	4	4	5	5	5	5	5	4	3	4	4
19	-77	933	24	1	8	5	2	10	48	5	5	2	1	1	1	2	1	1	1	2	1	2	1	1	2	1	2	1	5	70	25	5	5	6	6	6	6	5	7	6	6	4	3	4	4	4	3	4	3
20	-77	677	21	1	8	5	1	38	34	5	5	4	4	6	4	5	6	6	3	6	6	6	3	6	6	6	3	1	3	25	50	25	7	7	7	6	4	7	7	7	7	4	3	4	5	4	3	2	4
21	-77	562	21	1	8	5	1	39	30	3	2	5	3	4	3	3	1	4	1	6	4	6	1	6	6	4	2	2	3	40	50	10	4	3	2	3	3	2	5	3	3	5	5	4	4	4	4	3	2
22	-77	466	21	1	8	5	1	40	31	3	2	2	1	2	1	2	5	3	1	6	6	1	6	5	5	6	1	1	3	20	10	70	4	5	4	3	4	4	7	3	5	5	4	5	1	4	5	5	1
23	-77	684	48	1	6	2	3	38	24	5	5	1	3	6	4	1	6	6	3	4	3	3	6	4	4	3	6	2	4	4	4	4	7	7	3	3	3	3	3	4	3	5	3	5	4	5	4	4	3
164	-77	264	29	1	7	9	3	38	61	5	5	5	5	4	6	5	4	5	5	6	6	6	1	3	6	1	4	1	4	90	5	5	6	6	7	7	5	6	7	7	7	5	5	4	1	4	4	5	1
25	-77	421	21	1	6	6	1	40	60	5	5	5	4	6	6	2	3	6	1	1	6	6	2	6	4	6	2	2	2	20	80	0	5	3	5	3	2	4	7	5	5	4	5	5	5	4	5	5	2
26	-77	444	24	1	6	3	1	48	72	5	5	4	3	5	3	1	1	2	1	6	4	6	5	6	5	3	4	1	5	65	10	25	4	4	6	4	5	4	6	5	5	5	3	4	5	5	4	4	2
27	-77	304	32	1	9	8	3	40	54	4	4	2	3	3	5	2	1	2	1	2	1	3	1	3	4	2	1	2	2	20	70	10	2	2	2	2	2	2	3	4	2	3	3	3	2	3	2	4	2
28	-77	606	35	1	8	9	3	40	107	4	4	4	4	3	2	3	1	4	1	1	2	4	1	4	3	1	5	1	4	90	10	0	5	4	6	6	6	5	6	5	5	4	3	4	3	5	4	4	2
34	-77	694	31	1	8	8	3	39	58	4	4	3	3	2	4	2	1	3	1	2	2	2	1	1	2	1	2	1	5	80	5	15	5	6	6	6	5	4	6	5	5	3	3	5	4	4	3	4	2
30	-77	331	29	1	4	8	2	20	15	4	4	5	5	6	4	2	1	6	2	4	6	6	1	5	6	1	4	1	4	70	10	20	5	5	6	6	5	4	6	4	5	5	5	4	5	5	4	2	4
31	-77	1185	35	1	9	8	2	30	86	5	5	1	4	4	4	2	4	2	4	2	2	5	1	1	2	1	1	1	4	30	20	50	4	5	4	5	5	4	5	3	3	4	4	3	4	4	4	3	2
32	-77	368	30	1	9	8	3	40	48	4	4	6	5	6	4	3	2	5	1	1	2	5	1	1	2	1	4	2	2	10	90	0	5	3	6	4	4	4	5	2	3	3	4	5	4	4	2	3	3
33	-77	295	27	1	8	8	3	37	12	4	4	1	1	1	3	1	1	1	1	1	1	5	1	1	1	1	1	2	2	20	70	10	3	3	3	3	2	2	2	2	2	4	2	3	1	5	3	5	2
39	-77	600	61	1	8	7	2	35	26	1	5	2	2	2	1	2	2	2	1	1	2	1	1	1	2	1	1	1	4	80	5	15	5	5	5	6	5	5	6	6	5	4	2	3	1	4	1	5	2
38	-77	421	32	1	4	8	2	35	36	5	5	4	4	4	5	3	4	4	1	4	2	5	1	1	2	2	2	1	5	60	10	30	6	6	6	5	6	4	5	5	5	4	2	4	4	5	3	4	3
41	-77	410	35	1	8	8	5	17	84	4	2	1	1	2	3	1	1	2	1	1	1	6	1	1	2	1	1	1	4	80	10	10	6	6	6	6	5	5	6	5	5	4	4	5	4	4	4	4	4
40	-77	503	24	1	9	7	3	40	8	4	4	1	1	1	6	1	1	3	1	1	3	6	2	2	1	1	3	1	4	50	20	30	4	4	5	5	4	5	6	4	4	4	5	3	3	3	3	3	2
42	-77	587	39	1	7	6	2	25	168	5	5	2	2	2	4	2	1	1	1	5	5	5	3	3	4	4	3	1	4	80	10	10	6	6	5	5	4	2	5	4	2	5	2	4	1	4	3	5	2
43	-77	596	37	1	8	8	2	30	13	5	5	1	4	1	4	4	1	6	1	1	4	6	1	4	4	1	1	2	3	10	70	20	4	4	4	4	3	2	5	6	4	3	5	3	5	3	5	2	5
45	-77	1004	59	1	8	8	3	39	360	2	1	1	1	2	3	1	2	1	1	2	2	5	1	1	2	1	1	1	2	90	5	5	5	5	6	5	6	6	6	6	6	4	3	4	1	5	2	5	1
46	-77	687	40	1	8	7	2	25	156	2	2	5	3	4	3	4	1	5	1	1	2	5	1	1	2	3	1	1	3	30	50	20	4	3	4	4	3	7	4	3	5	4	5	3	5	4	3	2	4
48	-77	432	26	1	7	8	3	45	15	5	5	4	4	3	5	4	2	4	4	2	3	4	3	1	2	3	3	1	3	30	20	50	5	5	5	5	5	4	6	6	6	4	2	3	4	4	4	4	3
145	-77	653	63	1	8	3	2	25	197	3	2	3	1	1	2	2	1	1	2	1	2	2	1	2	2	1	1	1	4	60	20	20	4	4	5	4	4	3	3	5	3	4	3	4	1	4	4	5	1
52	-77	545	26	1	8	8	3	40	18	5	3	5	5	4	5	6	5	5	2	6	6	6	2	6	6	4	3	1	4	60	20	20	4	5	5	6	5	5	6	6	5	4	4	3	5	3	4	3	4
53	-77	432	24	1	6	4	3	40	48	3	4	2	2	3	2	1	1	1	1	1	1	6	1	1	2	1	1	1	2	80	20	0	5	6	5	5	5	3	6	7	6	4	4	5	3	5	3	5	1
54	-77	356	34	1	6	5	2	20	180	5	5	1	4	1	1	1	1	1	1	1	6	5	1	1	2	1	4	1	4	80	10	10	5	5	2	2	2	1	2	1	1	5	5	4	2	5	2	5	1
70	-77	887	61	1	1	5	3	39	444	4	4	6	5	5	6	4	6	5	5	2	6	5	1	4	2	3	2	2	2	20	50	30	4	4	4	2	3	3	3	2	2	3	3	4	3	3	2	3	2
55	-77	981	67	1	1	9	5	40	504	4	4	3	2	3	3	1	2	1	5	1	5	3	1	1	3	1	1	1	1	80	10	10	6	7	7	7	7	7	7	6	6	5	4	5	2	5	3	5	1
95	-77	788	39	1	8	6	3	39	260	3	3	1	1	2	2	1	2	3	1	1	1	1	1	1	1	1	1	1	3	40	30	30	5	6	5	5	5	5	4	5	4	2	3	3	2	4	2	2	3
58	-77	1145	48	1	8	7	3	40	370	5	5	3	4	6	3	4	3	6	4	6	3	3	1	3	5	2	4	1	3	50	0	20	4	4	4	4	4	3	4	6	5	3	5	3	3	3	4	3	4
57	-77	439	24	1	8	6	3	38	36	3	3	3	2	3	2	1	2	2	1	1	1	4	1	1	2	1	1	1	4	75	15	10	5	6	5	5	6	6	6	6	5	5	3	5	4	4	2	5	2
59	-77	453	35	1	8	7	2	15	180	1	1	1	1	1	6	1	1	4	1	1	1	1	1	1	1	1	1	1	1	100	0	0	6	5	5	5	5	6	6	6	5	4	1	3	1	4	1	5	4
60	-77	516	28	1	8	8	3	38	48	3	3	4	4	5	4	4	2	5	3	4	3	2	4	3	4	3	3	2	2	30	60	10	3	4	4	5	3	2	7	6	5	3	4	3	2	4	4	4	1
61	-77	911	37	1	8	7	3	35	98	3	3	4	2	5	4	5	4	5	2	6	4	5	2	6	6	5	2	2	3	33	33	33	4	3	3	2	2	3	4	4	3	3	4	4	2	4	3	4	2
96	-77	546	23	1	8	4	2	10	3	3	3	3	5	2	5	2	1	5	1	6	5	6	1	4	6	4	3	1	4	70	10	20	5	5	6	5	5	5	6	5	4	5	1	4	2	4	2	5	2
62	-77	574	30	1	8	7	3	35	84	4	4	4	5	5	1	2	1	3	1	2	1	4	4	2	6	2	1	1	3	30	30	40	3	5	3	3	4	2	5	3	3	4	2	4	2	4	2	4	2
63	-77	982	41	1	6	3	2	25	96	3	3	1	1	1	1	1	1	1	1	1	1	1	1	1	1	1	1	1	3	60	30	0	4	4	4	4	3	3	5	4	4	3	3	4	3	4	3	4	3
64	-77	903	54	1	7	7	2	20	327	1	1	3	3	1	3	5	1	3	1	1	6	5	1	1	2	1	3	2	3	25	25	50	4	4	4	2	4	4	4	5	3	3	4	3	1	3	4	4	3
66	-77	1935	38	1	8	8	4	65	140	3	2	4	2	2	5	3	1	2	2	2	5	5	5	1	2	3	1	1	3	80	5	15	6	6	6	6	6	4	6	5	6	4	3	4	2	4	4	4	3
65	-77	757	25	1	8	7	2	19	75	3	3	3	4	5	4	3	4	5	1	1	3	4	1	2	3	1	2	1	3	80	15	5	4	3	3	2	2	4	4	4	2	3	2	4	4	4	4	3	4
78	-77	535	43	1	8	6	2	25	142	2	2	1	1	2	3	2	1	1	1	1	1	1	1	1	1	1	1	1	4	80	20	0	6	6	6	6	6	4	7	6	6	5	2	4	1	5	2	5	1
68	-77	338	42	1	6	6	2	25	264	3	3	2	2	3	4	2	2	2	2	5	5	4	1	2	4	2	1	1	4	60	10	30	5	5	5	5	2	3	6	5	2	2	5	2	3	4	4	2	2
69	-77	522	48	1	8	7	2	30	252	3	1	2	1	4	2	1	1	4	1	1	1	3	1	1	3	1	1	1	3	40	50	10	5	5	5	5	4	6	5	6	5	4	3	5	2	5	2	4	2
71	-77	1008	53	1	6	6	2	24	408	2	1	2	2	2	4	3	2	5	1	1	1	4	2	1	2	1	3	1	3	50	20	30	5	5	5	5	5	4	5	6	5	3	2	4	4	4	4	4	2
72	-77	477	27	2	8	8	1	26	30	5	5	2	3	4	5	2	1	5	1	1	2	2	1	2	2	1	2	1	4	75	25	0	3	4	4	5	5	4	4	5	5	3	4	4	5	4	5	3	4
73	-77	476	29	1	2	8	3	38	24	3	2	2	4	5	5	3	4	6	2	6	2	6	1	4	5	6	4	1	3	40	30	30	4	2	4	4	5	4	5	3	2	2	4	3	5	3	4	2	5
74	-77	538	29	1	8	7	3	36	74	3	3	3	5	3	4	3	2	4	1	1	2	4	2	2	4	1	2	1	4	60	10	30	5	4	5	5	4	2	6	6	5	4	3	4	3	4	2	4	2
75	-77	756	47	1	8	4	3	40	362	3	3	4	3	1	2	4	2	3	1	1	2	3	1	4	3	3	1	1	3	50	35	15	5	4	6	6	5	1	6	5	5	3	4	3	3	4	5	4	2
76	-77	636	24	1	6	8	3	60	3	5	5	5	5	3	6	5	1	6	6	1	6	5	1	5	5	3	2	2	2	15	75	10	5	5	2	4	2	5	6	7	6	5	4	5	1	5	3	5	1
77	-77	861	25	1	6	5	3	40	52	3	5	2	2	1	2	2	1	2	1	1	2	4	1	1	2	1	2	1	4	60	20	20	4	4	5	5	5	4	6	5	4	4	2	4	2	4	2	4	2
79	-77	506	22	1	8	5	2	15	10	5	4	4	2	3	5	2	1	2	1	1	2	4	1	1	1	1	1	1	4	75	5	20	5	6	5	5	5	6	6	5	5	4	5	4	5	4	5	4	3
81	-77	381	39	1	9	8	2	15	180	5	5	1	4	3	6	4	1	3	1	1	1	5	1	1	2	1	1	1	4	50	10	40	5	5	6	6	4	2	6	5	5	4	2	5	2	5	5	4	2
82	-77	784	23	1	9	5	2	20	72	4	4	3	3	5	4	4	4	4	2	4	3	5	1	5	4	3	4	2	2	20	70	10	4	4	2	2	2	2	2	2	2	4	4	4	4	4	4	3	5
85	-77	711	60	1	3	3	5	40	372	5	5	3	2	4	3	2	1	1	2	1	4	2	1	1	3	2	1	1	1	95	5	0	6	6	5	6	7	6	7	5	5	4	3	5	1	4	2	5	1
86	-77	580	52	1	8	4	2	35	34	3	2	6	2	4	6	2	2	2	1	5	6	2	3	5	4	3	1	2	2	30	30	40	5	5	4	4	4	4	6	5	4	4	3	4	2	4	4	3	1
88	-77	355	36	1	5	8	3	50	120	5	5	4	3	5	5	3	3	4	3	4	5	5	1	2	5	4	4	1	4	60	30	10	6	6	6	6	6	3	5	5	5	3	3	3	3	4	3	3	3
89	-77	296	43	1	9	8	3	40	240	5	5	5	1	4	3	2	1	1	1	1	1	1	1	4	4	1	4	1	5	90	10	0	6	6	6	6	4	5	6	6	6	4	3	4	4	4	5	4	3
90	-77	735	51	1	8	8	3	40	228	5	5	3	2	6	5	3	3	5	4	1	2	5	1	1	4	3	4	1	4	80	10	10	6	6	6	6	6	6	6	6	6	3	4	4	4	4	4	4	3
91	-77	413	49	1	7	8	2	25	240	5	5	5	1	5	1	2	1	1	1	1	1	1	1	1	1	1	1	1	4	90	0	0	3	2	1	1	1	1	4	3	1	4	3	3	3	4	3	5	2
93	-77	505	44	1	2	8	2	25	192	5	5	3	4	4	4	3	2	2	2	1	1	3	1	2	2	1	3	1	2	75	10	15	5	5	4	4	5	4	6	5	4	4	3	4	5	4	3	4	4
92	-77	580	43	1	6	7	2	32	160	5	5	3	1	3	3	5	1	2	1	1	6	6	6	4	2	6	2	1	4	70	20	10	5	4	5	5	2	2	6	6	4	3	3	4	3	4	3	3	2
94	-77	938	55	1	3	7	5	45	372	5	5	4	2	4	4	1	6	1	2	1	3	5	1	2	2	2	1	1	5	90	5	5	6	6	7	7	7	6	7	7	7	5	1	5	1	5	2	5	1
98	-77	616	31	1	8	7	3	40	130	3	5	3	1	4	4	2	1	4	1	1	1	3	1	2	4	4	2	2	3	45	45	10	4	4	4	5	4	3	6	4	3	3	5	3	4	3	5	4	4
99	-77	318	27	1	8	7	3	40	96	3	2	1	1	1	2	1	1	1	1	4	1	1	1	5	4	1	1	1	4	90	10	0	5	5	5	5	4	4	7	5	5	5	3	4	2	4	4	4	2
100	-77	540	32	1	7	5	3	40	84	4	4	3	3	4	3	2	2	4	2	2	3	5	2	5	4	2	4	1	2	70	10	20	4	5	4	3	4	3	4	4	4	2	3	4	4	4	2	4	4
101	-77	505	36	1	8	3	3	35	18	4	4	4	3	4	4	5	2	5	1	1	2	5	1	2	2	1	1	2	3	40	50	10	5	4	3	3	3	3	4	4	3	2	4	3	2	4	4	4	2
102	-77	454	27	1	8	8	4	40	22	5	5	1	1	1	1	1	1	3	1	1	1	1	1	1	1	1	1	1	4	60	30	10	1	4	5	4	5	2	6	4	3	4	2	4	3	3	4	3	3
103	-77	432	27	1	9	8	2	20	90	4	4	1	1	1	2	1	2	2	1	3	1	6	3	4	1	4	1	1	4	60	10	30	5	6	5	6	6	7	5	5	4	4	3	3	3	4	3	5	3
105	-77	422	39	1	9	8	5	40	144	4	4	4	5	4	4	3	2	4	2	2	5	3	2	2	3	3	5	1	3	40	20	40	5	5	5	4	4	3	4	5	5	2	2	3	2	3	3	3	2
106	-77	570	47	1	7	8	3	40	240	3	3	3	4	4	2	4	1	5	1	1	1	6	1	6	3	1	4	2	1	20	60	20	5	4	3	3	4	5	4	5	3	2	4	2	4	5	2	4	4
107	-77	311	32	1	8	8	3	38	80	4	2	1	1	2	5	3	1	1	1	1	1	4	1	1	1	1	1	1	4	85	5	10	5	5	5	3	4	4	5	4	4	3	4	4	2	4	2	4	2
108	-77	466	49	1	8	4	2	15	360	2	1	2	1	1	3	1	1	1	2	1	1	1	1	1	1	1	1	1	4	80	20	0	6	6	6	5	4	4	5	6	5	4	3	4	2	3	3	4	3
110	-77	749	58	1	9	6	5	50	48	5	5	4	1	4	3	2	1	3	1	1	1	2	1	1	2	1	4	1	4	80	10	10	5	6	6	6	6	6	6	6	5	4	4	4	4	4	2	4	2
111	-77	-1	39	1	9	8	5	30	120	5	5	4	2	4	5	5	2	1	1	1	1	6	1	1	1	1	1	1	5	100	0	0	5	5	5	6	6	4	7	6	5	4	4	5	1	5	2	5	1
113	-77	538	57	1	9	8	3	45	360	5	5	3	1	4	2	5	2	2	2	1	1	3	1	2	1	1	2	1	4	75	15	10	6	6	6	6	5	5	5	6	6	2	4	3	3	4	5	4	4
114	-77	758	42	1	9	8	5	20	72	3	3	6	4	5	6	5	6	2	4	1	5	6	6	4	5	4	3	2	2	25	75	0	6	6	6	6	4	7	7	7	6	2	5	3	4	4	3	3	2
116	-77	746	38	1	9	7	3	40	120	3	3	6	5	5	6	5	3	6	1	2	5	6	1	4	2	2	2	1	3	40	30	30	5	5	5	6	3	5	6	5	4	2	4	4	5	4	5	3	5
117	-77	773	59	1	9	7	2	35	360	4	4	6	2	2	3	2	4	2	4	1	2	6	1	4	3	1	4	1	3	40	30	30	5	5	4	4	4	2	2	6	3	4	3	4	3	4	4	4	2
118	-77	828	53	1	9	8	2	10	250	4	1	5	4	4	6	6	1	6	1	1	2	6	1	6	4	1	2	2	2	10	80	10	3	2	4	3	2	6	6	5	6	2	5	4	4	4	2	2	4
119	-77	698	51	1	6	8	3	38	136	4	4	6	3	5	3	3	2	5	4	2	2	6	1	5	4	6	2	1	3	20	30	50	6	4	5	3	4	4	5	4	3	3	4	4	4	4	4	3	1
120	-77	554	43	1	9	8	2	20	144	5	5	3	1	1	3	1	1	4	1	1	1	3	1	1	1	2	2	1	3	60	20	20	4	4	5	5	4	2	6	4	4	2	4	3	3	4	5	3	2
121	-77	480	54	1	9	8	3	50	330	4	4	3	3	4	3	2	2	2	3	2	3	4	2	2	2	2	2	1	4	50	20	30	4	6	5	6	6	4	7	5	6	4	1	3	1	4	4	5	1
122	-77	379	48	1	9	8	5	30	282	3	3	3	1	1	6	1	1	1	1	1	2	1	1	2	2	1	1	1	4	50	20	30	5	5	5	5	6	6	4	4	4	3	5	3	5	3	5	3	4
123	-77	507	48	1	9	6	2	30	336	5	4	1	1	3	2	2	1	1	6	1	2	6	1	2	2	1	1	1	4	50	20	30	5	5	5	5	5	6	4	6	5	1	2	5	1	5	2	5	1
124	-77	458	37	1	9	8	5	30	132	5	5	4	1	3	5	1	1	1	1	1	1	1	1	1	1	1	1	1	4	70	30	0	5	3	5	5	3	3	7	6	2	4	4	5	2	5	3	5	1
125	-77	226	43	1	9	9	5	50	18	2	2	2	2	1	6	1	3	2	6	1	2	3	1	6	2	2	2	1	4	50	20	30	5	5	5	5	5	4	6	6	4	3	3	3	3	4	4	4	2
126	-77	507	38	1	9	8	3	39	10	5	5	5	4	6	6	3	3	3	1	2	6	6	1	6	4	2	2	1	4	40	20	40	4	5	5	5	3	6	7	6	5	4	2	5	1	4	4	5	1
127	-77	756	52	1	9	8	3	40	379	3	4	1	1	6	2	1	1	1	1	2	1	4	1	4	1	1	1	1	5	70	10	20	5	5	5	5	5	3	4	5	3	4	3	4	1	5	2	5	1
128	-77	2407	47	1	7	5	5	45	25	5	5	3	1	2	1	1	2	1	2	1	1	1	1	1	1	1	3	1	5	80	5	15	5	5	7	6	6	5	6	6	5	5	2	4	1	4	2	5	1
129	-77	323	43	1	9	8	5	15	180	3	3	6	6	6	6	6	6	4	6	3	4	4	4	4	4	3	2	1	5	90	10	0	4	4	6	7	6	6	7	7	7	3	4	4	2	4	4	5	2
130	-77	414	40	1	8	9	2	23	120	5	5	2	1	5	5	1	1	4	1	1	1	6	1	1	2	1	3	1	5	80	10	10	6	6	6	6	6	4	6	6	5	3	3	3	3	3	3	5	3
131	-77	1452	46	1	9	8	2	20	314	3	3	6	6	1	3	4	6	5	1	1	3	1	1	1	1	1	1	1	3	30	40	30	5	5	6	6	2	6	6	6	6	3	2	5	4	5	5	5	2
132	-77	465	51	1	9	8	5	30	400	5	5	4	1	1	4	4	1	1	1	1	1	5	1	1	1	1	1	1	4	85	15	0	5	4	6	6	5	6	6	6	6	1	2	4	1	3	3	5	3
133	-77	441	67	1	9	8	3	45	600	4	4	3	2	5	4	4	6	4	1	1	3	4	1	5	3	5	2	1	5	75	0	25	6	7	7	7	7	7	7	7	6	3	3	4	3	4	3	4	1
135	-77	522	67	1	8	7	2	30	516	4	4	1	1	3	3	1	1	1	1	1	1	1	1	1	1	1	1	1	4	75	25	0	4	4	6	6	7	6	7	7	7	5	3	3	2	4	4	4	2
136	-77	362	61	1	8	8	3	39	432	5	5	5	5	6	5	1	3	4	1	1	6	6	1	4	6	2	1	1	3	25	60	15	5	3	4	4	4	5	4	4	2	2	2	4	2	5	1	3	1
137	-77	564	35	1	9	8	5	25	192	5	3	2	1	1	1	1	1	4	1	1	1	3	1	2	3	1	1	1	3	40	50	10	3	3	3	3	3	3	6	6	5	4	4	4	4	4	5	3	3
138	-77	272	52	1	6	6	3	40	264	4	4	1	2	1	4	1	1	1	1	1	1	6	1	1	1	1	1	1	5	100	0	0	6	6	7	7	3	6	7	7	7	4	3	4	2	5	3	5	1
142	-77	388	58	1	9	6	5	45	480	4	4	4	2	5	6	1	1	1	1	2	2	3	3	3	2	2	2	1	5	90	10	0	5	5	6	6	6	3	7	7	5	5	2	4	1	4	3	5	1
144	-77	384	62	1	4	8	3	44	198	5	5	5	1	5	5	1	1	2	4	1	2	1	1	1	1	1	1	1	5	90	5	5	6	7	7	7	7	7	7	7	6	5	4	5	1	5	2	5	1
146	-77	371	40	1	8	7	3	45	17	1	1	5	5	3	3	4	1	4	3	1	1	3	1	1	2	1	1	2	3	60	40	0	3	4	5	5	4	4	6	5	5	2	4	2	4	3	5	3	3
147	-77	534	51	1	3	5	3	53	276	4	4	1	1	1	1	1	1	2	1	1	1	1	1	1	1	1	1	1	5	100	0	0	6	6	7	7	7	7	7	7	6	5	3	4	1	4	3	4	1
148	-77	1637	48	1	9	7	5	45	25	5	5	5	2	5	3	3	3	6	2	2	4	5	5	6	5	2	2	1	4	70	20	10	6	6	6	5	5	5	6	7	7	3	4	4	2	4	4	4	2
149	-77	463	54	1	7	8	5	40	276	4	4	3	2	4	5	1	2	1	1	2	3	2	1	1	2	2	2	1	2	80	5	15	5	5	3	5	3	4	5	4	4	3	3	3	4	3	4	3	3
150	-77	409	21	1	8	6	3	38	60	2	2	3	2	1	2	2	3	6	4	4	4	1	6	4	4	4	1	1	2	70	20	10	6	5	6	6	4	4	7	6	5	4	4	4	3	4	5	3	3
152	-77	325	26	1	8	3	3	38	86	1	1	6	5	6	3	3	6	4	6	3	6	1	1	6	6	6	4	2	2	50	40	10	3	3	6	7	4	2	7	5	3	3	5	2	5	3	5	2	4
153	-77	583	22	1	8	6	3	40	3	1	1	1	6	1	6	1	1	1	1	1	6	1	1	1	6	6	6	1	5	40	20	20	7	1	7	5	4	4	6	7	6	4	3	4	2	4	4	3	3
154	-77	562	32	1	9	8	5	40	120	5	5	6	6	4	6	5	6	6	6	6	6	6	1	6	6	1	3	1	4	80	20	0	6	6	6	5	4	2	4	6	7	1	5	3	5	3	5	4	1
155	-77	688	52	1	8	8	5	35	275	5	5	1	2	1	1	1	1	1	1	1	1	2	1	2	1	1	1	1	5	85	10	5	6	6	6	7	5	6	7	7	6	4	5	5	4	4	4	5	1
156	-77	454	39	1	9	7	5	40	170	4	4	4	4	4	6	2	1	4	2	4	2	5	1	5	5	1	3	1	4	80	10	10	5	5	6	6	5	4	6	6	5	4	2	4	1	4	1	5	1
158	-77	413	60	1	4	9	5	38	400	5	5	6	6	6	6	6	6	6	6	1	6	6	1	6	6	1	3	1	5	90	0	10	6	6	6	6	6	5	7	7	6	3	3	3	1	4	3	4	1
159	-77	849	42	1	8	8	3	45	192	2	2	6	6	6	6	4	4	6	6	4	6	6	2	4	4	5	6	2	2	30	50	20	4	4	6	6	5	6	6	6	6	3	2	3	3	4	2	4	2
160	-77	617	35	1	4	9	3	39	140	4	4	1	1	1	5	2	1	2	2	1	2	1	1	1	1	1	1	1	5	75	5	20	4	5	6	6	6	6	7	6	5	4	3	3	5	4	4	4	2
161	-77	-1	51	1	6	6	2	30	385	2	2	4	4	4	6	3	2	3	1	4	6	6	1	4	2	2	2	2	2	30	50	20	3	4	3	3	3	6	6	6	5	2	4	3	4	4	4	4	1
162	-77	363	38	1	1	9	4	41	144	4	4	6	5	3	6	2	3	5	1	1	3	5	1	4	5	2	4	1	4	70	20	10	5	5	5	4	5	6	6	5	4	5	3	4	2	4	4	4	2
163	-77	2549	43	1	7	8	3	40	144	3	2	1	2	2	5	1	4	2	1	1	2	2	1	1	2	1	2	1	5	90	10	0	6	6	6	6	6	4	6	6	5	4	3	4	3	4	4	4	2
165	-77	459	44	1	2	5	2	20	224	3	4	5	5	4	6	5	5	5	3	3	5	4	1	3	4	2	4	2	3	40	60	0	3	3	4	2	2	2	5	6	4	2	5	3	4	4	4	2	3
166	-77	445	36	1	4	8	3	40	99	5	5	2	2	2	2	3	4	6	2	1	3	6	1	2	2	2	2	1	5	90	3	7	6	5	5	5	5	6	6	5	6	4	4	3	5	4	4	4	5
167	-77	353	43	1	7	8	5	35	180	3	2	5	3	4	6	3	2	3	6	1	6	6	1	6	4	1	3	1	4	90	10	0	3	4	5	4	2	3	7	5	4	2	2	3	4	4	5	3	2
572	-77	757	56	1	7	5	2	25	255	3	3	4	4	5	6	2	4	4	4	1	3	3	6	6	5	2	1	2	3	50	25	25	5	4	2	2	5	5	2	2	2	4	3	4	1	5	3	4	1
170	-77	669	43	1	8	7	2	23	200	4	4	1	1	1	6	1	1	2	1	1	1	6	1	1	1	1	2	1	4	50	30	20	5	5	5	6	4	4	6	6	5	5	3	3	1	4	1	5	1
171	-77	680	37	1	8	8	3	39	11	1	1	6	5	2	6	4	1	6	1	1	2	1	1	1	1	1	1	1	3	50	30	20	4	5	2	4	3	4	4	3	1	2	5	3	5	4	4	4	2
172	-77	411	38	1	6	8	3	40	132	5	1	5	5	6	5	3	2	4	3	6	6	6	1	4	3	6	2	1	4	60	30	10	5	5	5	4	5	4	5	5	4	5	2	4	2	5	4	3	2
173	-77	481	30	1	3	7	2	30	10	3	3	4	6	6	6	4	4	5	3	1	4	4	1	2	2	3	4	1	4	80	20	0	5	6	5	4	4	4	5	6	3	3	4	3	5	4	4	3	3
174	-77	677	35	1	7	7	3	40	180	5	1	1	1	1	1	1	1	1	1	1	1	1	1	1	1	1	1	1	5	90	3	7	6	6	7	7	6	6	7	6	6	5	1	5	1	5	1	5	1
175	-77	1736	35	1	7	8	2	30	114	3	3	5	5	6	6	3	5	5	4	1	3	6	1	4	5	1	3	1	4	65	25	10	5	5	6	6	6	6	6	6	5	2	4	3	5	5	3	3	4
177	-77	823	64	1	7	7	4	32	422	3	2	1	1	1	2	1	1	1	1	1	2	3	1	1	1	1	1	1	4	50	10	40	4	6	4	4	6	6	6	5	5	5	2	5	1	4	2	5	2
176	-77	372	35	1	7	8	2	32	7	5	5	6	4	4	6	4	4	4	4	4	6	6	3	4	4	4	1	1	3	85	10	5	5	5	4	5	5	5	4	5	5	3	3	3	4	3	3	4	3
178	-77	1138	21	1	8	5	3	40	40	5	4	1	1	2	1	1	1	1	1	2	1	5	2	1	2	1	1	1	4	50	20	30	6	5	5	6	5	6	7	6	5	5	4	4	4	4	4	4	3
179	-77	532	39	1	7	8	3	38	120	5	5	4	2	3	2	3	1	4	2	1	2	2	1	1	2	1	1	1	4	50	20	30	4	4	3	6	5	3	6	4	5	4	3	4	1	4	3	5	2
180	-77	372	46	1	9	8	2	20	300	5	5	3	4	4	3	2	2	6	2	1	5	1	1	1	3	3	2	2	3	35	20	45	7	6	4	4	5	5	7	6	6	3	3	4	3	3	4	3	3
181	-77	588	38	1	5	7	3	40	156	4	4	2	3	4	5	2	1	3	2	1	3	5	1	3	2	1	2	1	4	65	10	25	5	5	5	5	5	3	5	4	4	3	2	4	2	5	3	4	2
182	-77	483	43	1	5	7	3	45	240	3	3	4	2	2	4	2	1	2	1	1	4	3	1	2	1	1	1	1	5	70	10	20	5	5	6	6	5	6	6	6	5	4	3	4	2	4	2	4	2
184	-77	609	41	1	6	8	2	32	18	4	4	4	4	2	3	1	1	4	1	1	4	6	1	1	2	3	3	1	4	80	10	10	5	6	6	6	6	6	7	6	6	4	2	4	3	4	2	4	1
185	-77	498	34	1	5	8	3	50	120	5	1	6	4	6	6	6	2	4	5	5	5	3	1	3	2	3	2	2	3	10	50	40	2	3	3	2	2	4	3	3	3	3	5	3	4	3	5	3	4
186	-77	537	40	1	7	7	2	30	240	3	3	4	3	3	6	5	2	2	2	3	3	3	1	3	2	3	2	1	3	30	40	30	4	4	4	4	4	4	4	6	5	3	4	4	3	4	4	3	2
188	-77	473	49	1	9	8	3	40	300	5	5	4	4	4	2	3	1	4	2	2	1	3	1	3	2	3	2	1	1	80	10	10	7	7	7	7	6	6	7	6	6	5	4	4	4	4	4	4	3
190	-77	388	48	1	5	8	3	40	200	4	5	3	4	4	6	3	5	2	3	2	6	2	2	4	4	2	1	1	4	50	20	30	6	6	6	6	6	6	7	6	5	3	2	4	1	4	4	5	2
191	-77	634	30	1	4	8	3	48	45	5	5	4	5	5	6	5	3	6	2	2	2	2	1	4	1	3	6	2	3	30	70	0	4	4	4	3	2	6	6	5	4	5	3	5	4	5	2	5	4
193	-77	312	25	1	5	8	3	45	5	5	5	5	6	5	4	6	4	6	3	5	6	6	1	5	4	5	3	1	3	30	60	10	4	3	4	3	5	3	3	3	3	3	4	3	4	3	4	3	4
194	-77	339	38	1	4	9	4	43	280	4	4	4	2	2	6	4	4	6	1	2	4	6	1	5	4	1	1	1	1	80	10	10	6	6	5	5	6	7	6	5	4	3	3	4	5	4	5	4	4
195	-77	756	34	1	9	6	3	40	118	5	5	1	1	5	4	2	1	3	1	1	1	3	1	1	1	1	1	1	3	0	0	0	6	6	6	6	5	7	6	7	7	3	5	5	3	4	3	3	2
196	-77	575	45	1	5	5	3	50	372	5	5	4	2	2	5	4	1	2	1	2	3	2	1	2	1	5	1	1	5	80	5	15	6	6	6	6	6	7	7	6	6	5	2	5	1	5	1	5	1
197	-77	641	43	1	5	8	2	35	168	5	5	3	2	4	6	4	4	5	1	1	1	6	1	2	1	1	5	1	4	80	10	10	5	5	5	6	5	2	6	6	5	2	5	3	4	4	5	3	5
199	-77	854	53	1	7	6	2	30	432	3	2	1	1	1	1	1	1	1	1	1	2	2	1	1	1	1	1	1	5	90	2	8	5	6	6	6	6	6	6	6	6	3	3	3	2	3	5	2	3
200	-77	545	38	1	8	6	2	20	60	2	1	4	3	6	6	5	3	4	3	5	6	5	1	6	2	2	5	2	3	50	20	30	5	4	5	5	4	4	7	5	7	4	4	4	2	4	3	4	2
201	-77	698	39	1	5	3	3	422	240	5	5	1	1	3	6	3	1	6	1	5	6	4	1	6	5	1	2	1	2	80	20	0	6	4	4	4	5	5	7	6	5	5	3	5	1	5	4	4	2
203	-77	402	41	1	8	5	2	20	100	2	2	6	5	6	6	5	5	6	6	1	5	6	1	5	5	5	4	2	2	20	70	10	2	1	1	2	2	2	3	3	2	1	4	3	3	3	4	3	4
204	-77	448	37	1	4	7	3	35	204	4	3	3	3	5	4	3	4	4	2	2	4	6	4	4	6	5	4	1	4	40	20	40	5	5	5	5	5	5	5	6	5	3	3	4	5	4	5	3	4
207	-77	484	34	1	3	7	3	42	96	5	5	6	6	6	6	6	6	6	3	6	6	6	4	6	6	6	3	2	1	20	50	30	2	3	2	1	1	1	1	3	2	3	3	4	5	4	4	4	4
208	-77	353	30	1	8	7	2	25	120	5	5	2	2	3	4	5	2	2	1	4	6	6	3	6	5	4	2	2	3	20	60	20	5	4	5	3	5	4	5	3	5	3	4	3	4	3	4	4	2
209	-77	249	22	1	9	8	2	10	7	5	5	6	4	5	6	6	4	5	2	2	5	6	3	6	5	4	3	1	4	70	20	10	5	5	7	7	5	7	7	7	7	5	4	3	5	4	3	5	3
210	-77	527	40	1	6	8	3	45	156	4	2	4	4	4	6	4	1	5	1	2	4	6	1	5	4	1	3	1	4	20	20	60	4	4	3	4	3	4	5	5	4	3	4	4	3	5	2	5	2
211	-77	370	32	1	9	8	3	39	72	5	5	1	1	5	6	2	1	3	1	1	1	4	6	6	6	3	2	2	2	20	50	30	2	1	1	1	1	1	2	2	2	1	5	3	4	3	1	3	2
213	-77	305	39	1	4	8	3	40	156	5	5	5	6	6	6	6	3	6	6	1	6	1	3	6	6	6	1	2	3	10	90	0	6	5	3	4	4	3	7	5	4	5	3	5	2	5	4	5	1
214	-77	450	28	1	4	8	3	40	72	2	3	6	4	6	6	6	6	6	6	2	5	6	1	3	3	5	4	2	1	10	80	10	3	3	3	2	2	4	3	5	5	5	5	5	4	5	4	3	1
230	-77	526	37	1	6	6	2	30	242	5	2	2	4	4	3	1	2	2	1	6	5	5	2	2	5	3	2	1	5	80	10	10	5	6	6	6	5	5	7	6	6	4	2	4	1	5	2	5	1
215	-77	382	57	1	8	5	3	38	252	1	1	5	5	4	6	6	3	6	6	6	5	6	3	1	6	6	2	1	3	80	20	0	5	6	7	7	5	6	7	7	7	3	3	4	3	5	5	4	2
216	-77	418	30	1	6	6	2	20	36	3	3	4	2	4	6	2	3	3	1	4	3	1	6	5	6	6	1	2	3	40	20	40	3	3	2	1	4	2	1	3	2	1	5	3	5	4	1	2	5
217	-77	342	29	1	4	7	2	26	24	3	3	5	5	2	5	3	1	5	1	1	1	3	1	2	1	2	1	1	4	80	10	10	4	3	4	4	4	3	5	4	3	4	2	4	4	4	3	4	3
218	-77	463	55	1	8	3	2	29	390	3	3	5	4	4	5	5	3	5	2	2	4	5	1	3	3	5	5	1	3	30	40	30	3	3	4	3	2	4	6	3	2	2	5	1	2	4	3	2	4
219	-77	279	27	1	7	7	3	40	84	3	3	6	6	6	6	5	6	6	3	6	5	6	2	6	6	4	4	2	2	20	70	10	1	1	1	1	1	2	2	2	2	5	4	4	5	4	5	4	3
357	-77	597	39	1	8	7	2	32	19	5	1	6	4	3	4	1	3	4	1	1	2	5	1	2	4	1	2	1	4	70	30	0	5	5	7	4	3	2	7	4	6	2	3	5	1	4	3	5	1
223	-77	453	29	1	8	7	2	30	87	5	5	2	5	5	6	6	3	5	1	1	2	2	1	2	3	1	2	2	2	20	50	30	5	5	5	5	5	2	6	5	5	4	2	4	2	4	2	5	1
224	-77	452	35	1	8	8	3	39	2	5	5	4	2	5	3	1	1	2	1	1	2	1	1	1	1	1	1	1	4	70	20	10	4	5	4	4	3	3	6	5	3	5	4	5	4	4	4	5	2
225	-77	323	56	1	8	5	3	40	12	5	5	4	4	5	4	5	5	6	4	4	5	5	4	5	5	5	4	2	2	35	60	5	3	3	3	3	2	2	2	3	3	2	3	3	3	2	2	3	3
226	-77	362	35	1	9	8	3	39	108	3	3	1	1	2	1	1	1	1	1	1	1	3	1	1	2	1	1	1	4	60	30	10	3	3	3	2	2	2	4	3	3	3	4	4	3	4	4	3	3
227	-77	649	44	1	6	5	3	50	22	4	4	6	5	4	4	5	5	5	2	1	3	6	6	6	2	2	2	1	3	30	30	40	4	3	3	4	3	4	4	4	4	3	5	3	5	3	5	3	4
229	-77	797	30	1	9	7	2	20	72	5	5	2	2	3	4	3	2	1	1	1	1	6	2	1	6	1	3	1	3	15	20	65	4	4	4	5	3	5	5	4	3	4	3	4	3	3	2	5	3
231	-77	619	39	1	4	8	3	40	192	5	5	3	4	2	5	1	1	4	3	1	6	5	1	4	5	1	2	1	2	50	10	40	5	5	4	4	5	6	5	5	3	2	4	4	2	4	4	4	3
233	-77	384	39	1	9	8	5	40	160	4	4	6	6	6	6	3	2	5	2	2	3	2	2	2	2	5	2	1	5	60	20	20	6	6	6	6	3	5	7	7	7	3	2	4	4	4	3	2	4
234	-77	423	35	1	8	7	3	39	168	3	3	6	6	6	6	6	6	6	1	1	1	6	1	1	6	1	1	2	3	20	70	10	6	5	5	4	4	5	5	4	4	2	3	2	3	4	3	4	2
237	-77	580	27	1	6	8	2	20	24	3	2	2	2	5	4	2	1	1	1	2	2	5	3	1	5	3	4	1	3	70	15	15	5	6	5	5	4	5	5	5	6	4	4	4	4	4	4	5	3
236	-77	352	28	1	6	8	3	38	119	5	5	6	6	5	5	4	5	4	6	2	6	6	1	3	5	4	3	2	2	25	50	25	2	2	1	1	3	2	3	2	3	2	5	3	3	4	3	3	5
239	-77	595	23	1	8	8	1	20	36	5	5	2	3	6	5	1	1	1	1	6	6	6	1	4	6	2	5	1	3	65	10	25	3	5	2	2	3	5	4	7	5	5	5	4	5	4	5	2	5
241	-77	422	36	1	4	8	3	35	180	3	2	4	4	4	6	4	6	5	4	5	5	6	4	4	5	6	4	1	4	80	10	10	5	5	6	5	6	5	6	5	5	4	3	4	4	4	4	4	3
250	-77	376	35	1	9	8	3	40	180	5	5	4	5	5	5	4	5	4	2	2	4	5	2	3	5	2	2	2	3	40	40	20	4	4	3	2	3	1	1	2	1	2	3	3	4	4	2	4	4
242	-77	571	36	1	7	6	2	32	16	3	1	6	3	3	6	5	5	5	6	1	6	1	1	3	3	5	2	2	2	20	60	20	3	3	5	4	3	5	6	6	4	4	5	4	5	5	5	2	3
243	-77	581	37	1	8	8	3	39	10	2	5	5	5	4	6	5	1	4	1	1	3	1	1	1	1	5	2	1	3	70	30	0	5	7	7	6	6	6	7	6	6	3	3	5	1	5	2	5	1
244	-77	633	57	1	7	6	3	39	456	4	4	4	3	4	5	4	3	4	2	2	4	4	1	4	4	3	3	1	4	40	20	40	5	5	5	5	4	4	4	5	4	4	3	3	3	3	2	4	3
245	-77	303	34	1	7	8	3	39	108	5	5	5	3	5	5	3	5	3	3	1	4	6	1	4	4	3	2	1	4	70	10	20	5	5	5	4	6	3	6	6	5	4	4	4	1	4	4	4	2
247	-77	861	54	1	8	7	2	32	396	4	2	2	2	6	5	5	2	3	1	2	6	6	2	2	2	3	3	2	4	45	25	30	4	4	4	4	4	2	4	5	4	4	2	4	2	4	4	4	2
246	-77	477	44	1	8	8	2	25	200	5	5	4	3	2	2	1	2	1	1	1	2	6	1	1	1	2	1	1	4	70	5	25	5	4	4	5	5	3	5	3	2	4	2	4	3	4	2	5	2
249	-77	754	27	1	4	5	3	38	84	4	2	1	2	1	4	1	1	2	1	3	6	1	2	1	2	1	1	1	4	90	5	5	4	4	5	5	5	4	5	5	5	4	2	4	1	4	3	5	2
252	-77	413	35	1	8	7	2	30	120	4	4	2	3	5	4	4	4	5	1	1	4	6	1	6	6	2	4	1	3	40	20	40	4	5	4	4	4	2	4	4	4	3	3	4	4	4	3	4	4
258	-77	352	44	1	7	8	2	25	175	3	3	4	4	2	4	4	1	5	2	1	2	1	1	2	2	1	2	1	4	80	15	5	4	4	3	3	4	4	5	5	3	3	4	4	1	5	2	5	1
466	-77	556	43	1	4	7	3	38	204	1	1	2	3	3	5	3	2	2	1	1	4	3	1	2	2	1	1	2	4	50	15	35	3	3	2	2	3	5	3	5	4	4	4	4	3	4	2	4	2
256	-77	585	34	1	4	7	3	40	75	4	4	5	5	4	5	5	4	6	2	6	6	6	5	5	6	5	2	1	3	20	45	35	4	2	5	5	4	5	4	5	5	2	4	3	4	4	4	4	4
255	-77	682	27	1	7	6	2	20	36	2	2	2	1	1	2	4	1	1	1	1	5	2	1	1	1	1	1	2	3	50	50	0	2	2	2	3	1	1	3	2	2	2	5	3	5	3	5	3	4
286	-77	1171	49	1	7	8	5	20	200	4	4	5	5	5	6	5	2	5	1	1	4	3	1	2	3	2	4	2	2	30	30	40	2	2	2	3	2	2	3	3	1	1	1	3	2	3	4	2	4
257	-77	351	26	1	8	8	2	25	26	3	4	3	1	1	1	2	1	1	3	1	1	3	1	1	1	1	2	1	3	25	20	55	4	3	2	2	3	2	3	4	2	4	4	5	4	4	2	3	3
259	-77	517	40	1	7	5	2	33	250	2	1	3	2	4	2	2	1	2	2	1	1	5	1	1	1	1	2	1	4	80	10	10	6	6	5	4	4	4	6	6	6	4	2	5	2	5	2	5	1
260	-77	313	29	1	9	8	3	40	48	4	3	6	2	3	6	1	1	6	1	1	6	6	1	4	6	2	2	1	2	60	30	10	3	6	6	6	6	2	7	4	5	5	5	4	5	5	4	5	4
261	-77	452	27	1	8	7	2	20	60	4	4	4	5	5	6	2	2	4	5	1	1	6	1	4	2	3	3	1	3	50	20	30	5	6	5	6	5	6	6	6	5	3	4	4	4	4	3	4	3
328	-77	381	27	1	6	3	2	30	6	4	4	6	4	6	6	4	6	6	3	6	6	6	6	6	6	6	6	1	3	40	40	20	4	4	6	5	2	1	4	5	2	2	5	3	5	3	5	3	5
262	-77	356	32	1	8	7	3	39	77	3	3	2	1	4	5	2	1	1	1	1	5	5	1	1	2	1	1	1	4	60	20	20	5	5	4	4	4	5	6	5	4	2	4	5	4	4	4	4	2
263	-77	539	38	1	7	8	3	40	16	5	5	4	4	6	6	4	5	6	1	1	1	6	1	1	2	1	3	2	4	20	50	30	4	5	2	2	3	3	3	5	2	3	4	5	3	5	5	3	3
264	-77	425	32	1	9	7	3	40	144	5	5	4	6	4	6	5	5	4	6	6	6	6	6	6	5	3	5	2	2	33	34	33	6	5	5	5	2	6	2	3	3	5	3	4	4	4	3	4	3
265	-77	532	38	1	2	7	2	30	144	4	4	3	4	5	5	3	3	4	3	2	5	6	2	4	6	5	4	2	2	10	40	50	3	3	3	3	3	3	4	4	3	3	4	3	5	3	2	3	3
266	-77	418	56	1	7	8	3	45	32	3	3	6	3	5	4	5	4	5	5	3	4	2	1	4	3	5	3	2	2	50	50	0	4	4	4	4	2	4	5	5	4	3	2	4	2	4	2	4	2
268	-77	298	34	1	4	8	3	40	127	5	5	4	4	4	6	4	2	4	1	1	6	6	1	3	5	1	1	2	3	80	10	10	2	3	3	3	1	1	5	3	1	4	5	4	4	4	5	3	4
270	-77	509	58	1	7	7	4	32	477	1	1	5	4	5	5	6	4	4	3	3	2	5	1	3	3	3	5	2	3	34	33	33	4	4	3	3	3	4	4	4	4	1	4	3	4	4	3	3	3
271	-77	527	29	1	8	7	3	39	71	3	5	2	1	4	6	2	5	4	1	1	5	6	1	6	6	5	1	1	4	85	15	0	6	6	6	6	6	6	7	5	5	4	2	4	2	4	4	5	1
272	-77	492	47	1	8	7	2	30	300	5	4	4	2	5	5	3	2	5	2	5	6	6	1	4	2	5	3	1	3	70	30	0	5	4	4	4	5	2	6	5	5	3	4	4	4	4	4	4	2
273	-77	328	35	1	6	8	3	40	11	5	5	6	5	5	6	4	4	6	6	6	5	6	3	5	5	5	3	1	4	60	30	10	5	6	5	5	5	5	6	5	6	4	4	4	4	4	3	4	4
276	-77	569	23	1	2	3	3	37	408	5	5	4	6	4	5	5	2	3	1	5	6	6	1	4	6	2	6	2	1	10	60	30	3	2	3	2	1	1	5	5	3	2	5	4	5	4	5	2	4
275	-77	392	38	1	6	3	5	50	266	5	5	6	6	6	6	6	6	6	5	6	6	6	6	6	6	6	3	1	5	100	0	0	5	5	6	6	6	6	6	6	6	5	3	3	4	4	5	3	4
277	-77	571	38	1	7	7	3	40	180	5	1	5	4	5	6	2	2	2	2	6	5	4	3	5	5	2	3	1	4	30	20	50	3	3	2	2	5	5	3	4	2	2	2	4	4	4	2	4	3
279	-77	339	37	1	9	6	2	18	228	3	2	4	1	1	4	1	2	1	1	3	2	5	1	1	2	1	1	1	4	30	20	0	3	3	3	3	3	1	4	3	3	2	4	5	4	4	5	3	4
281	-77	421	32	1	8	8	3	40	60	4	5	2	2	3	4	2	2	3	1	2	2	2	1	2	2	2	2	1	4	60	10	30	5	5	5	5	5	6	6	4	4	3	4	4	4	3	3	3	4
280	-77	464	34	1	4	6	3	38	113	3	5	6	6	4	6	6	5	6	2	6	5	5	2	5	1	4	2	1	3	20	40	40	3	3	6	6	2	2	6	4	4	1	1	1	4	3	2	1	3
284	-77	415	25	1	7	8	2	20	8	5	5	5	6	2	2	3	2	6	4	2	2	6	5	4	6	2	3	1	3	55	45	0	4	3	5	5	5	5	6	4	4	2	5	3	5	3	3	2	5
282	-77	338	38	1	8	9	2	31	161	4	2	4	2	1	5	3	1	4	4	1	1	1	1	1	1	2	1	1	5	90	5	5	5	5	6	6	7	5	6	6	7	4	3	5	2	5	4	4	3
283	-77	577	31	1	8	6	3	39	13	5	4	6	4	6	6	5	6	5	1	6	6	1	1	6	6	1	4	2	2	20	0	0	3	5	2	3	1	1	6	6	4	3	4	5	2	5	5	4	1
285	-77	373	35	1	8	8	2	32	100	2	3	3	2	1	4	2	1	2	1	1	2	1	1	1	1	2	1	1	4	80	20	0	5	5	5	5	5	3	5	5	5	4	4	5	1	5	2	5	4
287	-77	744	51	1	8	5	3	35	300	3	3	6	1	6	6	6	1	6	6	1	6	6	1	6	6	5	1	1	3	50	50	0	4	4	4	4	1	1	4	4	4	1	5	2	5	3	5	1	1
291	-77	326	40	1	6	8	3	41	90	4	3	3	4	4	2	3	2	3	5	5	5	5	6	4	2	2	2	2	3	33	33	34	4	4	4	5	4	3	5	6	5	3	3	4	2	4	4	4	3
292	-77	816	43	1	6	5	2	30	276	1	2	4	5	5	3	5	3	5	4	1	4	6	1	1	4	3	1	1	3	33	33	34	1	4	3	4	3	2	6	5	3	2	5	5	4	5	5	4	5
358	-77	915	38	1	9	7	3	40	120	5	5	2	1	2	2	1	1	3	1	1	2	5	1	2	1	1	1	1	5	40	10	50	6	6	6	6	6	5	6	6	5	4	2	4	3	4	2	5	4
293	-77	479	31	1	8	8	2	30	56	5	5	5	5	2	3	4	3	3	2	1	3	3	3	1	4	4	1	1	3	40	25	35	4	5	4	5	3	5	4	4	5	3	5	4	2	4	3	4	3
295	-77	328	33	1	8	8	4	55	90	5	5	4	1	6	6	1	5	3	1	1	5	5	1	5	6	1	1	2	3	55	35	10	6	6	6	6	7	2	7	5	4	4	4	5	3	5	5	3	1
296	-77	431	44	1	8	8	2	22	300	1	1	5	5	6	4	4	5	3	6	2	5	3	6	5	3	5	4	1	2	85	15	0	4	4	5	2	3	4	3	4	3	2	2	3	5	3	5	3	3
297	-77	359	39	1	7	9	2	30	118	1	1	4	4	4	4	4	2	3	3	1	5	2	1	2	3	3	3	1	4	60	30	10	4	4	5	5	4	3	6	4	4	3	2	3	4	4	4	5	3
298	-77	325	28	1	8	9	3	48	22	4	5	2	2	2	2	1	2	4	5	1	1	1	1	1	3	1	1	1	5	70	15	15	6	5	5	5	5	4	7	6	5	4	1	4	3	4	4	4	3
302	-77	596	29	1	4	7	3	38	108	3	4	5	5	5	6	6	6	5	2	6	6	6	2	6	6	2	2	1	5	80	10	10	5	5	6	6	5	5	7	7	6	3	4	4	4	4	3	4	4
301	-77	491	29	1	8	7	2	40	72	3	5	6	6	4	6	4	3	6	2	1	3	4	1	4	3	1	3	2	4	70	15	15	3	3	5	5	3	4	5	5	5	3	4	4	4	4	3	4	4
303	-77	390	36	1	8	7	3	40	20	2	1	5	5	5	6	2	5	5	2	2	3	4	1	5	3	2	3	1	3	50	50	0	5	5	5	4	3	3	5	4	5	3	4	4	4	4	5	3	4
310	-77	446	28	1	9	8	3	45	36	5	5	6	6	6	4	6	2	6	1	4	6	4	4	4	6	4	3	2	2	20	80	0	2	1	5	5	2	1	6	6	6	3	5	4	5	5	5	4	3
304	-77	1188	37	1	8	6	3	40	16	2	2	2	3	5	3	2	2	4	1	1	3	4	1	2	4	2	4	1	4	60	30	10	4	4	4	5	4	2	4	4	3	1	5	2	5	4	4	2	3
305	-77	531	33	1	9	5	3	35	192	3	3	5	5	5	6	4	1	1	3	5	5	6	1	4	2	2	1	1	3	25	25	50	5	3	4	3	4	4	5	6	3	2	5	2	4	2	3	3	4
306	-77	388	38	1	8	9	3	40	160	4	4	6	5	5	5	5	6	6	2	1	6	2	1	2	2	2	3	1	3	40	60	0	5	5	6	5	5	5	6	6	5	2	2	3	1	4	2	4	2
308	-77	513	29	1	6	8	3	40	72	5	5	4	5	3	5	2	3	5	1	5	6	6	2	1	2	5	2	1	4	25	25	50	4	5	4	4	3	2	5	5	3	3	4	4	5	4	4	3	4
312	-77	404	40	1	7	7	3	36	12	5	5	6	6	6	6	6	6	6	2	1	6	6	6	1	6	6	1	1	4	50	20	30	5	5	6	6	5	5	7	6	5	3	2	3	4	4	2	4	2
313	-77	463	37	1	9	6	2	30	186	1	1	4	6	3	1	1	1	5	1	2	1	1	1	1	1	5	1	1	4	70	20	10	5	4	6	6	3	4	5	4	5	3	4	3	5	4	5	4	3
314	-77	512	27	1	9	8	3	45	36	5	5	5	5	3	3	5	1	6	1	3	5	6	5	5	4	6	2	1	4	60	20	20	4	3	5	6	4	5	6	6	6	3	4	3	5	4	5	3	4
317	-77	283	59	1	4	7	3	40	375	4	4	6	4	4	5	5	5	4	4	5	5	5	1	5	5	4	3	1	4	70	10	20	5	5	6	6	5	4	6	6	6	4	5	4	4	4	4	3	4
316	-77	289	40	1	7	7	4	25	216	4	5	5	5	5	6	6	1	5	5	1	1	5	1	3	2	1	2	2	2	25	60	15	2	3	2	2	2	5	3	2	2	4	4	4	3	5	2	4	2
319	-77	-1	38	1	7	7	4	40	180	4	2	4	4	3	4	3	4	4	1	1	4	6	2	4	4	1	1	1	5	98	2	0	6	6	6	6	6	6	6	6	6	4	4	5	2	5	2	5	1
318	-77	585	30	1	7	8	3	38	37	5	5	5	4	3	5	2	5	3	1	4	5	5	1	2	1	4	4	1	1	60	15	25	5	5	5	5	4	1	6	5	4	4	4	5	3	5	3	5	3
321	-77	1203	24	1	7	6	3	40	73	2	3	5	6	5	6	3	2	6	5	2	5	6	1	5	5	1	2	2	1	10	70	20	4	2	2	2	1	2	2	5	2	3	3	5	4	4	4	3	2
322	-77	317	28	1	8	8	3	40	20	2	2	6	6	6	6	4	4	6	6	6	6	6	6	4	6	6	2	1	4	75	10	15	6	6	6	6	6	4	7	6	5	4	3	4	5	3	3	3	4
355	-77	500	27	1	4	8	2	20	48	5	5	5	6	3	3	5	4	6	1	6	2	4	1	6	6	2	3	1	4	95	5	0	6	6	6	4	7	6	6	7	5	3	3	4	2	4	4	4	3
324	-77	626	32	1	7	7	2	30	120	3	3	6	6	5	6	5	6	6	3	6	6	6	1	6	6	3	4	1	3	50	50	0	5	5	5	5	4	7	7	6	6	2	4	5	4	4	2	5	3
325	-77	-1	24	1	8	7	3	39	15	3	4	6	6	6	6	6	5	6	6	1	5	6	6	1	6	6	5	1	5	80	5	15	6	7	7	7	5	6	7	5	7	2	4	5	5	3	5	5	3
326	-77	490	29	1	6	3	2	25	120	4	4	3	2	3	4	1	1	2	1	1	1	2	1	3	1	3	4	1	5	95	0	5	4	4	4	4	6	4	5	5	4	3	2	3	3	3	2	4	3
327	-77	680	52	1	8	8	2	30	288	3	1	5	4	4	3	2	3	2	1	2	1	2	1	2	2	1	1	1	4	80	10	10	5	5	6	6	4	4	6	6	5	4	4	3	3	4	4	4	2
329	-77	505	34	1	4	8	2	30	96	4	3	4	6	4	5	4	2	6	2	1	5	4	1	2	4	2	5	2	3	30	50	20	5	4	3	3	3	2	2	6	5	4	4	5	3	5	3	5	1
330	-77	496	36	1	2	7	3	40	100	3	1	6	6	6	6	4	6	6	6	6	6	6	1	6	6	1	5	1	4	60	20	20	5	6	6	6	6	6	7	5	6	4	2	5	3	4	2	5	3
678	-77	626	27	2	8	6	1	39	70	5	5	3	1	4	2	1	2	2	1	2	4	2	1	6	5	1	1	1	4	70	10	20	4	4	5	5	3	3	6	5	5	2	5	4	5	4	4	3	4
332	-77	454	27	1	5	8	5	15	48	5	5	4	6	5	2	2	5	6	1	6	2	1	1	5	6	2	1	1	4	60	20	20	4	6	5	6	4	3	3	4	5	3	5	4	5	3	5	5	5
333	-77	461	23	2	9	7	3	40	5	5	5	5	4	3	5	3	4	5	1	1	5	4	1	3	2	1	1	2	2	20	60	20	4	3	2	1	2	2	2	4	2	3	4	2	4	3	4	4	4
334	-77	901	30	1	1	8	3	36	50	4	1	1	1	1	1	1	1	2	1	1	1	1	1	1	1	1	1	1	5	60	10	30	4	3	4	5	5	3	3	4	2	3	2	5	1	4	2	5	2
336	-77	293	61	1	9	6	3	40	528	4	4	1	1	1	1	1	1	2	1	1	2	4	1	2	1	2	1	1	4	60	20	20	5	5	4	5	4	4	4	4	4	4	2	4	3	4	3	4	1
337	-77	-1	30	1	8	7	2	30	48	1	1	5	1	3	6	4	1	4	4	2	6	6	1	1	1	4	1	1	3	70	20	10	5	4	6	6	5	6	7	6	6	3	4	4	3	4	3	4	3
338	-77	307	36	1	1	7	2	30	120	4	4	6	6	4	6	3	4	5	1	4	5	5	3	2	3	4	5	2	3	30	40	30	2	2	3	4	3	1	4	3	3	2	4	2	4	3	3	3	4
339	-77	792	37	1	9	8	3	38	60	5	5	4	4	4	5	5	2	6	2	4	4	5	3	4	3	4	2	1	4	30	20	50	5	5	5	5	4	6	6	5	6	1	4	4	2	5	1	4	2
341	-77	811	31	1	7	6	3	35	292	2	2	4	6	6	5	6	4	6	2	1	2	6	2	6	6	2	2	1	3	10	10	80	4	4	5	2	3	6	5	5	2	1	4	4	3	5	1	3	1
343	-77	602	36	1	8	7	3	40	122	4	4	5	2	3	6	5	1	1	1	6	2	3	1	2	5	1	1	1	5	90	10	0	3	4	6	7	5	3	7	7	5	4	4	4	3	4	5	5	2
344	-77	524	26	1	8	7	1	40	36	4	4	6	6	6	6	5	6	6	4	6	5	4	3	6	5	6	4	1	4	70	10	20	6	6	6	5	7	6	7	5	6	5	3	3	4	4	3	4	3
345	-77	384	34	1	8	8	2	25	168	4	2	4	5	5	6	2	6	4	5	1	2	6	4	6	5	6	5	1	3	55	35	10	6	6	6	5	4	5	6	6	4	5	3	5	5	4	4	4	1
347	-77	427	36	1	8	4	5	35	14	5	5	6	5	6	4	6	2	2	1	6	4	6	6	6	6	5	2	1	5	70	20	10	6	6	7	7	5	6	7	6	6	3	3	4	2	4	5	4	2
351	-77	754	29	1	8	4	3	38	120	2	2	4	5	6	6	5	3	5	1	6	6	5	5	4	5	4	3	2	3	60	40	0	5	6	5	6	4	4	7	6	6	3	2	5	5	5	4	3	2
350	-77	370	52	1	9	8	3	50	240	5	5	1	1	2	1	1	1	1	1	1	2	5	1	3	2	1	5	1	1	80	20	0	7	7	7	7	7	7	7	7	5	5	3	4	1	4	4	5	1
352	-77	380	26	1	8	6	2	30	180	5	5	6	1	6	1	6	1	1	1	1	1	6	1	6	6	6	6	1	3	60	20	20	4	4	2	1	5	1	5	1	3	1	5	4	5	3	3	3	1
356	-77	617	40	1	9	8	2	30	120	5	5	4	4	4	4	2	3	3	1	1	1	5	2	1	3	2	2	1	2	40	20	20	3	3	3	5	3	2	6	5	3	3	3	3	3	4	4	4	4
353	-77	485	30	1	7	8	3	41	51	3	3	4	4	3	4	2	4	2	1	1	1	4	1	4	3	2	2	1	4	50	20	30	5	5	4	3	3	3	5	5	5	3	3	4	1	3	5	4	2
354	-77	506	39	1	9	8	2	25	6	3	3	5	5	3	4	3	3	4	4	1	5	5	4	3	3	3	2	2	3	20	80	0	5	4	4	4	2	2	5	4	4	3	4	4	5	4	4	3	4
360	-77	335	39	1	3	8	3	45	156	4	4	5	6	6	5	3	1	6	3	1	2	6	6	2	4	6	4	2	2	20	60	20	2	3	2	1	2	1	2	5	2	3	5	4	5	5	5	4	4
361	-77	518	47	1	8	6	2	30	300	3	2	6	5	6	1	6	6	6	1	6	5	6	3	6	6	6	2	1	4	70	20	10	3	5	5	3	5	2	6	5	3	3	4	3	2	5	5	5	1
362	-77	424	35	1	5	7	3	40	15	4	3	1	1	1	1	1	1	1	1	1	3	5	1	1	2	1	1	1	5	90	5	5	6	5	5	7	5	3	6	5	4	5	2	4	3	4	5	4	3
364	-77	516	38	1	6	5	3	38	200	4	4	2	1	5	5	6	1	2	1	6	6	6	1	6	6	6	1	1	3	30	30	40	1	1	2	2	2	1	2	2	1	3	5	3	5	3	3	3	3
365	-77	792	33	1	9	9	2	25	84	2	2	1	2	1	4	1	1	3	1	1	1	2	1	2	2	1	2	1	4	70	15	15	5	6	6	6	5	5	6	5	4	4	3	3	3	5	4	5	2
366	-77	517	30	1	8	6	3	38	144	5	3	5	2	1	5	2	1	1	1	1	1	6	1	3	3	1	1	2	2	30	60	10	5	5	4	3	3	2	5	5	2	5	4	5	2	5	4	5	2
367	-77	479	46	1	7	7	3	39	312	1	1	6	6	3	6	1	1	6	4	1	1	1	5	6	1	1	1	2	3	0	0	0	4	3	3	2	1	5	4	3	2	1	5	1	5	2	5	1	4
368	-77	1240	42	1	9	7	3	40	264	5	3	5	2	5	5	6	4	4	2	3	5	5	2	6	4	1	2	1	4	60	30	10	6	7	7	7	7	7	7	7	7	1	5	4	5	4	2	3	5
369	-77	561	44	1	9	8	5	14	204	4	4	2	1	5	1	2	1	5	1	1	2	1	1	1	4	1	1	1	4	80	20	0	5	5	5	6	6	7	7	6	7	3	4	5	4	5	2	5	2
370	-77	351	39	1	1	6	5	45	260	1	1	3	4	4	2	4	4	5	4	2	5	2	6	5	3	6	2	1	4	70	20	10	4	4	5	5	5	4	5	5	3	3	4	4	3	4	2	4	2
372	-77	354	37	1	4	7	3	40	220	4	2	1	1	2	4	1	1	1	1	1	1	6	1	1	1	2	1	1	4	60	10	30	5	5	5	4	6	6	4	5	5	5	4	4	3	4	2	4	1
373	-77	356	30	1	7	9	3	48	36	4	4	4	5	2	6	5	2	6	4	4	6	6	1	4	4	4	2	2	3	40	30	30	3	2	4	2	3	3	4	5	3	1	4	2	5	3	4	2	2
374	-77	468	53	1	8	8	3	39	17	4	4	4	1	4	6	1	1	1	1	1	5	6	1	5	4	1	3	1	5	90	0	10	6	6	6	6	6	6	7	6	6	4	2	4	1	5	2	5	1
375	-77	442	37	1	8	8	2	30	80	5	5	3	5	6	5	3	2	3	3	4	3	6	5	5	5	4	2	1	4	80	10	10	6	6	6	5	6	4	6	5	6	5	2	5	3	4	4	5	2
376	-77	417	26	1	7	8	3	40	36	4	4	2	2	5	6	1	2	5	4	1	1	2	4	1	2	1	1	1	4	50	20	30	5	6	4	5	4	4	6	7	6	3	3	3	4	3	3	4	3
377	-77	836	52	1	7	3	3	45	424	5	5	2	4	4	5	1	5	2	1	1	2	6	1	2	4	2	4	1	4	95	0	5	6	6	6	6	6	7	7	6	6	4	2	5	2	5	3	4	2
381	-77	459	54	1	8	8	2	20	384	5	5	6	6	6	6	4	6	6	1	1	2	5	5	5	4	5	2	1	4	50	30	20	6	7	6	6	5	3	7	6	4	4	2	5	1	5	2	5	1
384	-77	531	44	1	1	8	2	35	200	1	5	1	3	2	6	4	1	5	3	1	1	5	3	2	2	3	1	1	4	70	30	0	5	5	5	6	5	3	4	5	3	4	5	2	1	4	5	2	2
392	-77	550	45	1	4	8	3	40	120	4	4	3	4	2	5	5	2	2	2	2	2	1	1	2	1	2	2	2	4	85	15	0	6	5	6	6	4	1	7	6	4	3	2	4	4	3	2	2	3
385	-77	489	31	1	9	9	3	40	34	4	4	3	3	3	5	2	1	4	3	4	3	4	1	1	3	2	3	1	3	30	35	35	3	3	4	3	3	1	4	4	3	3	4	2	4	4	4	3	2
386	-77	450	35	1	8	6	2	25	204	2	1	6	6	5	6	5	4	6	5	1	6	6	5	4	6	5	3	2	2	30	60	10	5	5	5	6	3	3	5	7	5	4	5	3	4	4	5	3	3
395	-77	324	24	1	8	6	3	39	60	3	3	6	4	6	6	1	4	2	1	1	5	6	6	4	6	6	2	1	3	60	40	0	5	5	7	4	3	2	7	7	7	1	3	4	5	4	5	4	2
390	-77	541	42	1	7	8	2	25	170	5	5	4	3	3	2	3	2	4	1	2	2	4	2	3	2	2	2	1	3	20	40	40	5	6	5	5	3	4	7	5	5	2	5	3	4	4	3	3	2
391	-77	319	25	1	9	8	5	16	50	4	4	4	4	5	3	3	1	5	2	1	3	5	1	5	4	1	3	1	4	40	30	30	3	5	5	4	4	3	5	5	4	3	5	5	4	4	5	3	4
394	-77	326	30	2	2	7	3	40	160	3	3	1	1	1	5	1	1	1	1	1	6	1	1	1	3	1	1	1	5	100	0	0	6	6	6	6	6	6	6	6	6	5	2	4	1	5	5	5	1
397	-77	522	41	1	9	8	5	50	200	3	4	6	5	3	6	5	5	6	2	2	6	3	2	5	3	6	2	2	3	20	70	10	6	4	4	4	6	7	4	7	7	1	5	2	5	3	4	2	3
399	-77	608	27	1	8	8	4	40	11	4	1	2	2	3	2	1	1	4	1	3	2	2	6	6	4	1	2	1	4	80	20	0	4	6	6	6	5	5	7	6	6	4	2	4	5	4	4	3	2
400	-77	336	28	1	1	8	2	30	54	1	1	6	3	5	3	4	4	3	2	1	5	2	1	1	2	6	1	1	4	75	15	10	5	5	4	5	4	4	5	5	4	3	5	4	5	4	4	3	3
401	-77	425	30	1	8	8	4	40	13	3	3	2	2	5	5	1	2	1	1	1	4	3	1	2	2	5	3	1	4	60	20	20	5	5	5	5	6	4	6	5	5	3	5	4	4	4	5	4	4
403	-77	417	38	1	6	9	2	32	84	4	4	5	4	5	6	5	2	2	1	2	3	6	1	2	4	1	2	2	2	30	40	30	4	3	5	3	3	2	2	2	2	3	5	3	5	3	5	3	5
404	-77	396	34	1	7	8	2	20	120	3	4	3	4	5	5	1	2	3	1	5	2	6	1	4	1	4	1	1	3	60	30	10	5	4	2	4	3	1	4	4	3	3	3	4	2	4	4	5	2
424	-77	1189	39	1	8	9	2	28	180	5	5	2	1	1	4	1	1	1	1	1	1	3	1	1	1	1	1	1	5	80	0	20	5	6	6	6	6	4	6	5	5	4	2	5	2	4	2	5	1
406	-77	377	40	1	9	8	2	20	15	3	3	6	6	6	6	6	6	6	6	6	6	6	4	6	6	1	6	2	4	85	15	0	4	4	5	6	2	6	7	7	3	1	3	3	2	5	1	5	1
420	-77	450	26	1	8	7	2	25	36	3	3	1	2	1	1	1	1	2	1	1	1	1	1	1	1	1	1	1	4	30	10	60	5	5	5	6	4	5	4	4	4	4	3	4	4	4	4	4	3
408	-77	501	28	2	7	8	2	20	5	5	5	1	1	2	2	5	1	2	1	3	1	1	1	1	1	1	2	1	4	60	20	20	5	6	5	5	4	6	5	6	5	2	5	4	5	3	3	4	2
409	-77	346	30	1	9	8	3	38	6	4	4	3	3	2	4	4	1	4	1	1	2	2	1	1	1	1	1	2	2	30	70	0	3	2	2	1	2	2	2	2	1	3	4	4	2	5	2	3	2
410	-77	423	42	1	3	6	3	36	276	1	1	2	1	2	5	1	1	1	1	1	2	3	1	4	1	1	1	1	4	20	10	70	3	3	6	5	2	1	5	3	1	5	4	2	1	4	1	5	2
411	-77	269	37	1	5	6	3	40	144	4	4	4	3	5	5	4	3	4	2	5	5	6	5	5	2	5	2	1	4	90	10	0	6	6	6	6	6	4	6	6	5	3	5	3	4	4	4	4	2
412	-77	355	37	1	8	9	3	40	96	4	4	6	5	2	4	4	6	6	5	1	3	6	1	4	5	4	3	1	5	70	20	10	4	6	4	5	3	7	7	6	5	3	3	3	5	3	4	4	4
414	-77	400	50	1	8	8	3	40	202	5	5	2	1	1	4	4	1	4	1	2	4	3	5	2	2	3	1	1	4	40	30	30	2	2	5	5	1	2	5	5	5	3	5	5	3	4	4	4	2
415	-77	923	25	1	8	6	3	50	34	2	2	4	5	4	6	5	1	6	2	6	6	4	6	6	6	6	1	1	5	60	30	10	6	6	6	5	6	4	7	7	7	3	3	4	4	5	2	5	3
417	-77	411	48	1	6	5	2	30	72	4	4	3	3	4	4	2	2	2	2	2	5	3	2	2	3	3	2	1	4	85	10	5	5	5	5	4	5	4	5	5	4	3	3	3	1	4	4	5	2
419	-77	2799	46	1	6	8	3	39	240	2	5	3	5	6	5	4	1	3	1	5	3	5	4	6	2	1	1	1	4	60	20	20	4	4	3	4	4	6	5	5	5	2	5	3	5	3	4	2	5
421	-77	391	34	1	9	8	2	30	6	3	1	6	6	4	6	6	3	6	3	3	6	6	1	6	6	3	3	2	2	10	70	20	3	2	2	4	3	1	3	3	1	1	4	3	2	3	3	2	2
422	-77	323	31	1	8	8	3	40	60	2	1	2	4	1	2	1	1	3	1	1	1	2	1	5	1	2	1	1	5	70	10	20	5	6	7	6	6	6	7	7	6	4	3	4	3	3	4	4	2
426	-77	473	51	1	7	8	3	40	197	4	4	5	5	4	6	6	5	5	3	5	4	6	4	6	5	2	2	1	4	60	10	30	5	5	7	6	6	6	7	6	5	4	2	4	1	4	5	5	2
427	-77	-1	26	1	4	8	2	15	61	4	5	2	1	2	5	1	2	3	1	1	1	4	2	1	1	1	1	1	5	65	15	20	5	4	6	4	5	5	6	6	5	4	2	4	4	4	3	4	2
429	-77	171	41	1	9	8	2	33	204	5	1	4	3	4	5	4	1	5	1	1	1	2	1	1	1	1	2	1	3	25	25	50	3	4	5	5	4	2	5	5	4	3	5	3	1	4	4	4	3
430	-77	424	29	1	8	5	3	40	60	1	1	1	1	4	1	2	1	1	1	1	3	6	1	1	1	1	1	2	2	40	50	10	4	5	5	5	5	4	7	6	6	5	4	4	3	5	4	4	1
432	-77	366	33	1	8	8	3	40	90	5	5	5	5	2	4	5	2	5	3	1	2	3	1	2	2	3	3	2	1	10	90	0	2	2	3	3	1	5	3	2	1	2	5	4	5	4	5	1	5
433	-77	438	33	1	6	7	3	35	84	4	4	4	5	6	6	6	3	5	5	4	5	4	3	2	4	5	4	1	3	25	15	60	2	2	2	2	2	2	2	5	2	4	4	4	3	4	4	4	3
435	-77	418	31	1	8	6	2	23	120	3	3	1	1	2	1	1	1	2	1	1	3	4	3	3	3	1	2	1	4	70	10	20	4	5	6	6	5	5	6	6	5	2	4	4	4	3	3	3	3
436	-77	408	27	1	2	5	3	35	62	2	2	5	5	4	6	3	3	6	1	5	6	2	2	5	6	5	4	2	3	40	10	50	5	5	4	3	3	5	5	4	5	3	3	4	3	4	3	4	2
561	-77	551	38	1	8	8	2	20	144	2	3	4	2	5	4	4	2	2	1	2	6	6	1	6	5	6	4	1	3	25	65	10	3	3	5	5	4	5	6	4	4	4	5	3	5	3	4	2	3
437	-77	355	33	1	8	6	3	39	180	5	5	5	5	5	4	6	4	6	1	5	1	6	4	4	4	1	4	1	4	99	1	0	6	6	6	6	6	6	7	6	6	4	3	4	3	4	2	5	2
439	-77	498	42	1	4	8	2	32	144	5	5	6	6	5	6	6	2	4	4	3	4	4	2	3	4	1	3	1	3	60	25	0	4	4	4	4	4	2	4	4	3	2	3	3	2	4	3	4	2
442	-77	1109	26	1	6	8	3	35	60	4	4	6	6	6	6	6	6	6	1	2	3	3	2	4	6	6	2	1	4	30	30	40	4	4	4	5	5	2	5	5	4	3	4	4	3	4	4	3	3
443	-77	603	26	1	6	8	2	25	26	4	4	1	1	1	1	1	3	1	1	1	4	1	1	6	4	1	1	1	5	80	20	0	7	7	5	5	7	7	7	4	7	4	1	5	3	5	5	5	5
444	-77	466	22	1	9	5	3	30	12	1	1	5	5	5	5	2	2	1	6	2	2	4	2	1	1	1	2	1	4	50	10	40	4	4	5	5	5	5	5	4	4	4	4	4	4	4	2	4	4
445	-77	437	38	1	4	7	3	45	216	2	1	4	3	4	5	1	2	1	1	1	1	1	1	4	1	2	1	1	4	85	5	10	6	6	6	7	6	5	7	5	5	5	2	5	1	5	2	5	1
447	-77	561	39	1	8	9	2	30	125	5	4	5	5	5	6	3	3	4	3	1	2	6	1	5	4	2	2	1	4	60	30	10	5	4	5	5	5	5	5	6	5	3	4	3	5	4	4	4	4
449	-77	945	35	1	9	9	3	41	108	4	4	5	5	3	5	4	5	4	1	1	2	4	1	2	3	2	2	1	4	60	20	20	5	5	4	5	4	5	4	6	5	4	3	4	3	4	3	5	3
453	-77	617	34	1	6	6	3	46	168	4	4	1	4	5	4	1	1	2	1	1	2	1	1	1	1	1	2	2	3	40	60	0	4	3	3	2	2	4	4	2	2	3	5	4	5	5	1	3	4
455	-77	309	34	1	8	8	2	25	86	4	4	5	4	6	6	1	5	4	1	2	3	6	1	6	6	1	3	1	4	55	30	15	4	5	5	5	4	3	6	6	5	4	4	4	3	5	3	5	2
456	-77	366	48	1	7	7	3	40	150	5	5	3	2	3	3	2	5	2	2	1	4	5	1	1	4	1	2	1	4	70	10	20	5	6	6	7	5	4	7	6	6	4	3	4	3	4	2	5	2
458	-77	251	37	1	8	6	3	40	252	2	2	6	6	6	6	6	6	6	6	6	6	6	4	5	6	6	1	1	3	40	60	0	5	4	4	6	2	3	6	5	5	3	3	4	5	4	1	3	3
459	-77	790	25	1	8	7	3	39	24	2	2	4	2	5	4	5	1	4	1	1	4	4	6	3	4	1	1	1	1	80	10	10	6	6	6	6	7	6	6	6	6	4	2	4	2	4	3	4	2
460	-77	366	60	1	9	9	4	40	480	2	2	5	3	4	4	4	1	3	2	1	3	6	1	5	1	1	1	1	3	75	25	0	6	6	6	6	3	4	5	5	4	2	5	4	3	5	5	5	3
461	-77	436	31	1	8	8	2	24	36	4	2	1	1	1	2	1	1	3	1	2	1	3	1	1	1	1	1	1	5	95	3	2	6	7	7	7	6	6	7	6	6	5	3	4	3	4	5	5	4
462	-77	349	38	1	8	8	2	22	999	4	4	4	4	4	5	4	3	3	2	5	3	5	2	4	3	3	3	1	4	70	10	20	6	6	6	5	6	4	6	6	5	4	5	4	5	3	4	4	5
463	-77	673	58	1	7	8	2	18	340	5	5	4	3	5	1	1	2	2	2	2	5	6	1	5	3	6	3	1	5	90	5	5	6	6	6	6	6	5	7	5	5	4	2	5	1	1	2	5	1
465	-77	279	26	1	6	6	2	10	240	5	5	2	5	6	4	5	3	5	1	1	5	6	4	5	6	2	5	1	4	80	10	10	5	5	2	2	1	1	2	2	2	4	4	4	4	4	4	4	2
467	-77	299	27	1	6	8	3	40	50	5	5	5	6	5	5	4	5	5	4	4	6	6	1	4	6	6	5	1	4	70	10	20	4	4	5	5	2	4	5	5	4	4	5	4	3	4	3	4	3
468	-77	490	40	1	8	8	2	32	87	3	5	1	1	2	3	1	1	2	1	2	2	5	2	3	1	1	1	1	2	70	20	10	4	4	5	6	4	5	5	6	3	4	5	4	3	4	5	3	4
676	-77	677	37	1	6	8	2	35	120	3	3	6	4	5	6	5	1	4	2	1	6	4	2	6	3	6	4	1	4	75	20	5	3	2	5	4	4	1	1	5	2	4	2	3	5	4	2	5	1
470	-77	521	45	1	6	8	2	16	216	4	2	1	1	3	5	1	3	1	1	1	1	3	1	1	1	4	1	1	4	75	5	20	5	5	6	5	4	6	7	5	5	3	3	5	2	4	3	4	2
471	-77	516	34	1	9	7	2	20	12	4	4	1	1	5	2	1	1	1	1	1	2	3	1	1	1	1	1	1	5	80	0	20	6	6	6	7	7	5	7	7	6	4	3	4	2	4	2	5	2
472	-77	517	41	1	7	8	3	40	150	3	3	6	1	4	3	6	1	6	1	1	3	3	4	6	6	1	6	2	3	20	50	30	3	5	4	1	1	1	2	4	3	4	2	4	3	3	3	4	3
474	-77	408	29	1	8	8	4	40	39	3	4	1	3	4	6	3	1	4	1	1	2	4	1	1	1	3	1	1	4	50	20	30	5	5	6	6	6	5	6	5	5	5	2	4	3	4	3	4	3
475	-77	701	42	1	4	9	3	52	156	2	1	6	6	6	5	4	6	6	1	1	6	6	1	5	6	1	4	1	4	50	15	35	6	7	7	7	5	6	7	6	6	2	5	5	4	5	1	5	1
478	-77	770	35	1	9	6	3	40	120	2	1	6	6	6	6	3	6	6	4	6	6	6	2	3	2	5	4	2	2	20	50	30	4	4	4	3	3	4	4	4	2	3	3	3	4	3	3	2	5
479	-77	459	39	1	9	8	3	40	240	5	5	6	6	5	6	5	3	6	2	5	5	6	2	6	6	6	5	1	4	80	20	0	4	5	5	4	3	2	5	5	4	2	4	5	2	5	2	3	1
480	-77	560	43	1	8	8	2	25	200	4	4	4	2	2	5	1	2	2	1	1	1	4	1	1	1	1	1	2	2	40	30	30	5	5	2	2	4	5	4	5	3	2	2	4	4	4	5	5	2
481	-77	465	38	1	7	8	2	24	120	5	4	3	5	4	6	2	4	5	1	1	2	6	1	1	1	2	2	1	4	80	20	0	5	5	5	6	6	5	6	6	4	3	2	3	1	4	2	4	3
483	-77	-1	36	1	4	8	3	50	120	4	4	4	5	4	4	2	1	6	1	6	6	6	2	6	6	1	2	2	3	50	30	20	4	4	4	4	2	1	5	3	4	4	5	5	4	5	5	4	3
482	-77	514	33	1	8	8	4	50	84	3	2	3	2	5	5	1	1	4	1	2	4	5	2	1	6	1	4	1	4	80	10	10	5	5	6	5	7	4	6	6	4	5	4	3	4	4	4	4	2
484	-77	437	56	1	8	7	2	32	28	3	2	6	2	6	3	4	4	3	4	1	3	4	1	5	2	6	1	1	4	60	40	0	4	5	5	6	5	4	6	5	5	3	2	4	4	4	4	5	2
485	-77	1503	32	1	8	6	3	39	120	3	2	5	2	6	6	1	3	5	1	1	6	6	1	5	4	4	3	1	3	30	40	30	2	4	5	4	2	2	6	4	2	4	5	3	5	3	4	3	4
486	-77	439	32	1	8	8	4	50	84	2	3	2	3	4	6	4	3	4	2	6	5	6	2	5	5	1	2	1	4	70	20	10	5	5	5	5	3	4	6	7	5	4	5	4	4	4	5	4	3
489	-77	313	29	1	8	9	3	39	90	3	4	5	3	3	5	1	1	2	2	1	4	5	1	4	1	1	1	1	4	60	20	20	5	5	3	4	2	2	6	3	3	5	5	5	2	5	3	5	1
491	-77	431	31	1	7	8	2	32	80	5	5	2	2	2	4	4	1	2	1	4	5	6	1	6	5	5	2	1	3	40	40	20	5	5	4	2	4	4	2	4	3	3	4	3	2	4	1	4	2
490	-77	308	36	1	4	7	3	50	14	5	2	5	6	6	6	6	6	5	1	5	6	6	1	6	4	6	6	1	4	35	15	50	7	7	7	7	6	7	6	7	7	5	1	5	3	5	3	4	2
492	-77	1025	41	1	6	7	5	30	240	5	5	3	5	5	5	5	4	5	2	3	5	5	3	5	5	5	4	1	5	70	0	30	5	6	6	5	5	3	6	4	5	4	3	5	2	5	1	5	1
493	-77	453	35	1	9	8	2	14	27	2	4	1	1	1	1	1	1	1	1	1	1	1	1	1	1	1	1	1	5	85	15	0	6	7	7	7	6	6	6	6	6	2	2	4	4	4	2	5	1
494	-77	419	29	1	9	8	4	40	72	3	3	5	5	5	5	4	6	5	1	5	3	6	1	3	5	5	1	1	4	60	20	20	5	6	7	6	5	3	6	5	5	4	4	4	3	4	3	4	3
496	-77	462	34	1	9	8	3	39	60	4	4	6	6	4	5	4	2	3	6	1	1	6	1	5	5	1	4	2	3	40	60	0	2	2	5	5	2	6	5	5	6	2	5	4	4	5	5	4	4
603	-77	722	37	1	8	8	2	20	122	4	2	5	6	6	6	6	4	6	5	1	4	6	2	5	6	3	3	2	1	5	90	5	2	2	1	3	2	2	5	4	3	3	4	4	4	5	4	3	2
498	-77	589	38	1	8	8	3	40	120	4	4	6	1	3	6	3	1	1	1	1	6	6	1	3	5	1	1	1	4	30	10	60	5	5	4	4	5	5	7	5	4	3	3	4	2	4	2	4	2
500	-77	434	26	1	9	8	1	38	2	3	3	4	4	3	5	4	1	5	1	1	4	2	1	2	4	2	2	1	5	90	10	0	5	5	6	6	6	4	5	5	3	3	4	3	5	3	3	2	4
503	-77	419	28	1	8	6	2	30	60	4	4	6	6	2	6	3	1	2	1	1	6	6	2	6	6	5	5	2	3	25	25	50	3	3	3	4	2	1	3	3	3	1	5	2	5	4	3	2	5
504	-77	467	31	1	9	8	2	30	48	4	4	1	1	3	1	1	1	1	1	1	1	5	1	1	1	1	1	1	5	40	5	55	4	5	6	5	4	1	4	3	4	5	2	4	3	4	2	5	4
505	-77	500	31	1	7	8	3	42	86	4	5	6	5	4	4	5	2	6	6	1	4	6	1	3	3	3	4	1	4	10	20	70	3	4	5	3	3	4	6	5	3	4	5	5	4	4	5	4	4
507	-77	539	53	1	8	7	3	40	444	5	5	6	5	5	6	4	6	6	6	2	5	6	1	6	3	6	1	2	2	35	65	0	3	3	3	3	1	3	4	5	4	3	5	4	5	3	5	3	2
508	-77	326	31	1	9	8	2	20	84	4	4	6	4	5	6	4	4	5	3	2	5	6	1	6	6	2	3	1	4	80	10	10	2	3	5	5	2	3	5	4	2	5	5	5	5	5	4	4	2
509	-77	1523	29	1	8	7	3	34	50	3	5	1	4	5	6	1	1	3	1	3	1	6	3	2	3	2	1	1	4	70	10	20	6	5	5	4	5	7	4	4	4	5	3	4	3	4	2	5	2
510	-77	688	30	1	8	7	3	39	5	5	5	5	5	2	6	6	5	6	3	2	3	4	5	6	6	6	2	1	3	20	20	60	5	5	4	5	3	3	6	5	6	4	4	4	4	4	5	4	2
511	-77	595	25	1	8	5	2	27	5	5	5	1	1	1	4	1	1	1	1	4	1	4	1	1	1	1	1	1	4	40	40	10	5	5	5	6	4	1	7	7	6	4	5	4	5	5	5	3	2
512	-77	469	43	1	8	8	5	50	240	5	5	4	4	3	5	5	4	4	2	1	1	5	1	4	1	2	1	1	5	85	10	5	5	6	7	6	6	5	7	6	5	5	2	5	1	5	2	5	4
513	-77	542	31	1	7	6	3	37	136	5	5	3	1	6	4	6	1	4	1	1	4	6	3	1	4	1	1	1	4	30	20	50	4	4	4	4	3	4	5	5	4	3	4	4	4	5	3	3	3
516	-77	322	54	1	9	8	5	50	199	5	5	6	5	5	6	4	3	6	6	6	6	6	1	6	6	1	5	1	5	90	10	0	7	7	7	7	4	4	7	7	7	5	2	5	4	5	2	4	2
519	-77	462	27	1	8	7	3	39	60	5	5	5	6	5	6	6	4	4	2	4	5	6	2	5	6	6	2	1	5	60	10	30	6	6	5	5	4	5	5	5	5	3	3	3	4	4	3	3	3
520	-77	497	29	1	9	8	3	38	96	4	3	1	1	1	2	1	1	1	1	1	1	1	1	1	1	1	1	1	4	90	10	0	6	6	4	5	6	6	4	6	5	5	2	3	1	5	2	4	1
523	-77	453	35	1	9	8	3	40	384	4	3	5	4	5	5	1	1	4	3	1	2	5	1	2	2	1	2	1	5	80	20	0	5	4	5	5	6	5	6	5	5	5	5	3	4	3	3	5	1
524	-77	625	36	1	6	8	2	35	143	5	5	3	1	2	4	2	1	2	1	1	5	1	1	4	2	1	1	1	4	90	10	0	4	5	5	5	4	5	6	5	6	4	3	4	4	4	5	5	1
526	-77	277	34	1	2	7	3	40	96	2	2	6	6	5	3	5	3	6	2	3	6	6	6	4	3	6	6	1	3	40	10	50	5	5	5	2	5	7	4	6	6	2	5	4	3	4	2	3	1
528	-77	704	48	1	7	6	2	30	180	4	4	4	3	2	4	6	4	5	1	5	4	6	5	4	4	4	2	2	1	20	60	20	5	5	6	6	6	5	7	5	5	3	5	4	3	3	3	5	1
529	-77	300	40	1	8	8	3	45	149	3	4	5	4	4	5	5	3	2	5	4	6	5	1	4	5	4	2	1	4	80	10	10	4	4	5	6	5	4	7	5	5	5	4	4	3	4	4	4	1
531	-77	391	44	1	6	4	3	40	276	4	3	5	3	6	6	6	2	5	1	1	5	6	1	2	5	5	2	1	4	70	10	20	4	5	5	5	4	5	7	5	3	2	2	3	1	4	2	4	1
533	-77	631	49	1	8	5	3	48	372	3	1	6	6	4	2	5	5	6	2	4	6	2	2	4	4	2	3	1	3	30	30	40	7	7	6	5	3	3	4	3	5	2	4	4	4	4	4	3	3
535	-77	530	50	1	6	8	2	25	300	4	4	4	5	5	5	4	1	4	1	5	2	3	1	4	2	3	3	1	4	70	10	20	4	2	4	4	5	4	6	5	6	2	2	3	3	4	3	3	2
536	-77	586	49	1	9	5	5	25	180	5	5	4	3	4	4	5	1	6	1	1	3	4	1	2	4	1	2	1	3	50	25	25	1	2	3	4	7	6	6	5	2	2	5	5	3	5	2	4	1
538	-77	469	34	1	8	8	4	40	108	3	3	3	1	2	4	1	1	2	1	2	2	4	1	2	2	1	2	1	3	50	30	20	3	4	4	4	2	4	6	5	4	4	3	4	1	4	5	4	4
541	-77	459	50	1	8	8	5	60	278	3	3	6	6	6	6	6	6	6	3	1	6	6	2	6	6	1	2	1	4	70	10	20	6	6	6	6	5	6	6	6	5	3	4	4	4	4	4	3	2
543	-77	595	44	1	8	8	2	342	264	5	5	3	5	5	6	6	2	6	3	1	4	6	5	4	5	4	4	2	2	40	60	0	4	4	3	4	3	2	6	6	6	4	5	5	4	5	5	4	4
544	-77	509	34	1	9	8	2	24	120	5	5	3	2	2	5	2	2	2	1	2	4	5	1	2	2	1	2	1	4	50	10	40	4	4	4	5	5	5	5	5	3	3	3	3	3	4	3	4	2
545	-77	522	38	1	8	7	2	25	126	3	2	2	2	2	6	3	1	2	1	1	4	6	3	5	4	4	1	1	4	60	30	10	5	6	4	6	5	2	5	5	3	4	2	5	4	4	4	4	2
546	-77	426	31	1	9	7	3	40	84	4	4	1	1	2	2	1	1	2	1	1	1	1	1	1	1	1	1	1	5	100	0	0	6	5	5	3	4	2	4	4	2	5	2	5	1	5	3	5	1
547	-77	726	38	1	9	8	3	40	96	5	5	3	2	2	5	1	2	1	1	2	3	2	1	3	2	1	2	1	4	70	10	20	5	5	6	6	4	3	5	5	4	3	4	4	4	3	4	3	3
552	-77	318	34	1	9	7	3	40	144	4	4	5	5	5	4	5	4	5	2	2	3	5	1	3	4	4	2	1	4	50	25	25	3	3	5	5	2	4	6	5	4	3	3	4	4	4	3	4	3
548	-77	404	30	1	9	8	3	80	80	4	4	4	4	5	5	5	5	6	5	5	5	6	1	6	5	5	2	1	4	80	10	10	5	5	6	6	4	6	7	7	7	4	4	5	3	5	3	5	1
549	-77	466	44	1	3	7	2	25	210	5	5	3	2	4	5	1	1	4	1	5	1	3	1	4	4	2	2	1	5	90	10	0	4	4	5	4	4	2	6	5	4	3	4	4	2	4	5	4	2
550	-77	772	49	1	4	8	3	40	420	5	5	4	4	1	3	1	3	4	1	1	1	1	1	1	1	2	1	1	5	75	25	0	6	6	7	7	5	5	5	7	6	3	3	5	1	5	1	4	1
551	-77	385	35	1	8	8	1	30	50	4	4	1	1	1	2	1	1	1	1	1	1	1	1	1	1	1	1	1	4	85	5	10	6	6	6	5	5	3	6	6	5	3	3	4	3	4	2	4	2
555	-77	543	55	1	6	6	2	30	420	4	2	5	3	4	6	4	5	5	2	2	4	5	1	2	3	3	2	1	3	60	20	20	4	4	5	6	5	4	6	5	3	3	4	4	3	5	4	4	2
554	-77	375	57	1	6	3	5	30	45	3	3	5	4	5	6	4	4	5	5	5	4	5	1	4	4	2	1	1	5	70	20	10	6	6	6	6	6	6	6	6	6	4	2	4	3	4	2	4	2
556	-77	558	44	1	8	8	2	25	220	4	4	2	2	3	3	2	3	5	6	6	5	5	1	5	3	6	2	2	3	40	40	20	4	5	4	5	4	3	4	2	4	2	4	3	4	3	5	3	2
557	-77	704	30	1	6	8	3	45	120	5	5	5	5	6	6	4	5	4	2	6	6	5	6	6	6	5	3	1	3	60	40	0	6	6	4	5	5	6	5	6	6	4	3	4	2	5	4	4	2
559	-77	233	34	1	6	8	3	41	150	4	5	1	1	1	2	1	1	2	1	2	4	2	2	2	2	1	1	1	5	95	1	4	7	7	7	7	7	4	6	7	6	5	4	5	1	4	4	5	2
560	-77	254	40	1	9	5	2	20	156	4	4	5	5	5	6	3	5	4	2	2	5	6	2	2	6	2	4	1	5	90	10	0	6	6	7	7	4	4	6	5	6	3	4	3	3	3	5	4	2
562	-77	1806	38	1	8	8	2	20	132	3	2	5	2	2	2	1	1	2	1	1	1	1	1	1	1	1	1	1	4	90	5	5	6	6	6	7	5	5	7	6	5	4	3	5	4	5	5	4	2
563	-77	433	40	1	8	6	2	30	450	2	2	3	2	1	4	2	1	2	1	1	1	1	1	1	2	1	1	1	4	70	10	20	5	6	6	6	6	5	6	6	5	4	3	5	1	5	2	5	1
564	-77	482	40	1	9	7	5	30	15	5	5	5	5	5	6	6	2	5	3	3	6	6	6	6	6	6	2	1	3	25	25	50	3	4	2	2	2	2	3	2	2	3	4	3	1	4	1	5	2
565	-77	338	35	1	6	7	3	40	15	3	2	6	5	6	6	6	6	6	4	2	5	6	5	6	6	6	5	1	4	70	20	10	5	5	4	4	3	3	3	4	4	3	2	4	2	4	4	5	2
569	-77	701	32	1	9	7	2	30	200	5	5	5	2	3	5	1	5	4	1	2	1	2	1	5	1	5	1	1	4	70	30	0	6	6	5	5	4	3	6	5	4	3	5	4	2	5	4	4	3
566	-77	390	32	1	8	8	4	45	144	2	4	5	5	5	3	4	1	1	1	1	3	6	1	3	5	1	1	1	4	70	15	15	5	5	4	5	5	5	6	7	5	4	4	4	3	4	5	4	1
568	-77	486	43	1	8	8	2	25	15	5	5	5	5	5	6	4	6	1	3	6	6	6	6	6	3	5	1	2	2	15	65	20	2	2	1	1	1	1	1	1	1	2	5	4	3	5	2	3	4
570	-77	333	27	1	6	8	3	40	26	5	5	3	4	5	3	3	3	3	1	1	4	6	1	6	6	2	2	1	3	30	30	40	5	5	4	4	4	1	5	6	4	4	3	4	2	5	3	5	2
571	-77	532	25	1	8	4	2	20	17	3	4	5	1	6	5	1	5	1	1	1	1	2	1	1	1	5	2	1	4	60	0	40	5	5	4	3	4	1	5	5	1	1	4	2	4	3	2	3	2
573	-77	428	48	1	8	7	3	35	200	4	2	4	3	5	6	2	4	5	3	5	3	4	4	2	3	5	1	1	5	90	10	0	5	5	6	6	6	4	6	6	5	3	3	4	1	4	2	4	3
576	-77	262	40	1	9	9	4	60	168	4	5	2	4	2	4	1	1	6	1	1	3	3	1	6	5	1	1	1	5	80	10	10	5	7	7	7	7	7	7	7	7	4	5	4	4	5	5	5	2
579	-77	424	40	1	7	7	2	25	120	3	3	3	5	6	5	2	2	4	1	6	2	6	2	3	5	4	2	1	3	40	50	10	4	3	3	3	2	5	5	3	3	2	4	4	4	4	4	3	3
580	-77	375	31	1	9	7	3	32	108	5	5	2	5	4	4	2	1	5	1	1	1	6	1	2	4	1	2	2	2	20	50	30	4	4	4	4	3	1	5	5	2	4	4	4	3	5	3	4	3
584	-77	673	39	1	8	6	2	30	240	5	5	6	6	6	6	6	6	6	3	3	5	6	6	6	6	6	3	2	1	5	75	0	6	5	2	2	2	2	4	5	5	3	5	4	5	4	1	4	1
581	-77	923	39	1	8	8	2	75	20	5	5	4	4	2	6	2	3	4	1	2	3	5	6	5	2	3	2	1	2	85	15	0	4	4	5	6	5	3	6	4	4	3	5	3	4	4	3	3	4
582	-77	1154	32	1	4	8	3	40	56	5	5	4	5	3	6	3	2	4	2	1	1	6	1	6	1	1	1	1	4	50	25	0	4	5	3	3	2	5	4	6	1	4	4	4	4	4	5	4	3
583	-77	408	37	1	8	7	2	30	96	5	5	4	3	3	6	2	2	4	3	2	2	6	6	5	5	1	3	2	2	30	30	40	4	4	3	3	3	3	4	3	3	4	4	4	3	4	4	4	1
585	-77	474	42	1	6	6	2	35	252	3	2	6	5	5	2	5	5	6	5	3	5	6	2	6	6	6	3	1	5	90	0	10	5	6	6	7	7	7	7	6	6	4	5	5	5	4	5	5	4
693	-77	-1	37	1	8	9	3	40	180	5	4	6	6	6	6	4	3	6	3	5	6	6	3	5	3	5	4	2	2	25	25	50	3	3	3	4	3	2	5	6	3	4	5	5	4	5	2	5	2
586	-77	677	51	1	7	4	5	25	396	1	1	5	5	6	6	4	5	5	2	6	6	4	6	6	3	5	2	1	4	40	30	30	5	5	5	5	5	5	6	5	5	3	4	3	3	2	4	4	3
587	-77	449	32	1	9	8	2	25	26	3	3	1	1	2	5	1	1	4	1	1	4	6	1	6	5	1	1	1	5	85	0	15	5	5	6	7	6	5	6	6	5	3	4	4	2	4	5	4	3
588	-77	2451	22	1	3	5	1	40	36	5	5	1	3	2	2	1	1	4	1	1	6	6	1	3	2	2	1	1	4	50	20	30	4	4	4	5	5	2	4	3	4	5	5	3	4	4	4	3	4
589	-77	598	49	1	6	6	3	45	374	2	4	6	6	4	6	2	6	5	5	2	2	4	2	6	5	3	4	2	4	30	40	30	6	5	6	6	5	6	6	5	5	4	5	4	5	4	5	3	2
590	-77	616	47	1	8	3	3	38	355	5	3	6	4	5	2	5	3	4	1	5	3	6	3	6	4	5	2	2	2	15	60	25	2	2	1	1	1	1	1	1	1	3	3	3	1	3	5	3	4
591	-77	672	38	1	6	5	3	32	240	2	2	4	4	4	5	4	3	3	2	5	4	6	4	4	4	4	3	2	1	5	80	15	3	3	1	1	2	3	2	3	2	3	4	4	3	4	3	3	1
594	-77	469	38	1	6	8	3	40	240	5	5	6	6	5	6	6	6	6	6	4	5	6	3	6	6	1	5	2	2	30	60	0	7	6	3	2	4	5	7	6	4	3	5	5	1	5	2	5	1
593	-77	307	28	1	8	6	2	10	36	4	4	6	6	6	6	4	4	4	1	6	6	3	1	6	6	3	3	2	1	10	60	30	4	2	5	2	1	2	3	2	2	5	5	5	5	4	5	4	3
596	-77	271	52	1	2	9	3	40	260	3	3	1	1	1	1	1	1	1	1	1	1	1	1	1	1	1	1	1	5	100	0	0	7	7	7	7	7	7	7	7	7	5	1	5	1	5	1	5	1
597	-77	-1	47	1	7	7	2	25	300	4	4	5	5	2	5	5	6	2	2	5	5	5	4	4	5	5	2	1	3	60	20	20	6	4	3	3	6	6	4	2	2	4	3	4	2	4	2	4	2
621	-77	405	36	1	8	8	3	39	60	2	1	6	6	6	4	1	6	6	1	1	1	1	1	6	6	1	1	1	3	50	50	0	5	5	5	4	3	2	6	6	5	2	2	4	4	4	5	4	2
599	-77	484	29	1	9	9	2	26	48	3	3	6	4	4	5	4	4	4	2	2	2	5	1	3	3	3	3	1	3	20	15	65	3	3	5	5	4	3	5	5	3	4	4	4	4	5	3	3	3
600	-77	460	27	1	4	8	3	42	12	4	4	4	4	2	3	2	1	5	2	2	2	4	1	2	2	1	1	1	5	70	10	20	5	5	6	5	5	4	4	5	4	4	4	4	5	4	4	3	4
602	-77	954	35	1	8	7	2	25	216	4	4	4	4	2	6	4	5	6	4	1	4	6	2	4	2	2	3	1	4	70	30	0	5	5	6	5	4	4	6	5	5	4	5	4	3	4	3	4	3
604	-77	471	37	1	8	8	2	10	111	3	3	6	6	6	4	1	1	5	1	3	6	1	4	5	6	6	3	1	4	70	10	20	5	6	6	4	7	4	7	4	5	4	3	5	4	5	4	3	4
605	-77	502	40	1	8	7	2	28	312	5	5	5	3	5	6	1	3	2	1	1	4	6	2	4	4	2	1	1	3	70	20	10	5	5	6	5	4	1	6	6	4	3	4	4	3	4	4	4	2
606	-77	628	42	1	8	7	2	30	150	4	2	6	5	6	6	5	3	3	1	5	6	6	2	6	6	2	4	1	3	50	20	30	6	5	5	4	5	3	5	3	2	3	4	4	4	4	2	4	1
608	-77	703	42	1	8	7	2	30	264	5	5	5	5	5	4	5	4	6	3	2	4	6	2	5	2	6	3	2	2	10	90	0	2	2	2	2	2	2	2	2	2	2	4	2	5	2	4	2	5
610	-77	394	29	1	8	9	2	40	23	5	5	4	2	4	5	1	2	4	1	1	3	2	1	6	5	1	1	1	3	60	30	10	5	4	4	5	5	1	6	7	5	4	4	4	3	4	5	4	3
611	-77	349	41	1	7	7	3	40	240	4	2	2	5	5	4	5	2	4	1	1	5	4	1	2	3	2	1	2	3	35	50	15	2	2	2	1	3	2	2	4	2	2	4	3	4	3	3	4	3
724	-77	1215	31	1	8	8	2	32	60	2	5	3	2	3	4	1	2	2	1	4	5	6	1	5	5	4	1	1	4	50	30	0	2	2	4	3	3	2	7	5	3	3	5	5	5	5	5	4	2
613	-77	445	29	1	8	6	2	20	201	3	3	4	4	3	4	2	1	5	1	2	5	5	1	2	4	1	1	1	2	50	25	25	3	3	5	5	3	2	3	3	4	2	4	3	2	3	4	5	2
614	-77	537	32	1	9	8	5	40	7	3	3	6	6	4	6	1	1	1	5	1	5	6	1	5	2	1	1	1	5	80	5	15	5	6	5	5	5	5	5	5	4	4	5	3	5	4	5	5	5
615	-77	495	50	1	1	5	5	20	360	2	1	4	2	4	3	2	2	2	1	1	5	1	1	1	2	1	1	1	4	70	10	20	5	5	6	5	4	4	6	6	5	4	2	4	2	4	4	4	2
616	-77	444	37	1	8	5	5	60	72	3	3	6	4	2	5	4	2	3	1	2	5	2	1	2	4	1	1	1	1	90	10	0	6	6	6	6	5	5	6	5	5	5	3	5	2	5	4	3	2
618	-77	807	43	1	8	8	2	30	144	5	5	1	3	1	4	2	1	4	1	1	2	3	1	1	1	1	2	1	4	70	10	20	4	4	6	6	4	3	5	5	4	4	4	3	4	4	3	4	2
620	-77	868	41	1	4	9	3	40	192	4	3	6	5	5	5	2	2	5	1	2	2	3	2	6	5	2	1	1	4	90	0	10	6	6	6	6	5	5	6	6	5	4	4	4	5	4	3	4	3
619	-77	254	44	1	8	9	3	45	19	4	4	5	5	6	6	3	5	5	2	2	2	5	6	6	4	5	3	1	4	90	5	5	6	6	6	6	6	6	6	6	4	4	4	4	4	4	4	4	3
723	-77	851	44	1	9	8	3	40	192	5	5	4	3	3	3	2	2	5	2	4	1	4	1	6	5	6	2	1	4	60	30	10	4	5	3	3	3	3	6	3	3	4	4	4	1	5	3	4	2
622	-77	404	43	1	7	6	2	10	300	4	4	5	4	6	4	2	1	2	6	4	5	6	1	6	4	1	1	2	3	40	60	0	2	2	4	2	3	5	6	5	3	1	3	4	1	4	5	5	1
624	-77	349	27	1	9	8	3	45	25	5	5	6	2	2	6	3	1	4	1	5	1	5	1	2	1	1	4	2	2	20	60	20	3	3	2	4	1	3	5	4	2	5	4	4	5	4	5	4	3
626	-77	587	35	1	2	8	3	35	204	2	2	6	5	6	5	6	2	6	2	5	5	6	2	6	6	5	6	1	4	65	20	15	5	5	5	5	5	6	6	6	5	2	4	4	4	4	3	3	2
627	-77	458	25	1	5	8	2	15	72	5	5	6	5	4	4	2	2	1	4	1	6	1	1	1	4	1	5	1	4	20	20	60	3	3	1	1	3	3	3	5	1	2	5	4	5	5	1	5	2
629	-77	659	52	1	8	8	3	42	360	5	5	1	1	2	6	5	1	1	1	3	1	6	4	6	6	1	1	1	1	33	20	14	5	5	5	6	5	6	6	5	5	5	4	3	5	3	3	3	2
628	-77	352	37	1	9	8	2	15	180	4	3	5	6	6	6	3	6	6	6	2	6	5	1	2	5	6	2	2	1	25	75	0	5	3	2	2	1	1	5	5	2	1	4	3	3	4	3	3	1
630	-77	472	42	1	8	9	2	15	160	2	2	3	2	2	4	2	2	4	2	1	1	1	2	3	2	1	1	1	3	70	30	0	5	5	5	5	4	2	6	5	6	4	3	4	2	4	3	4	2
631	-77	571	32	1	8	8	3	39	4	4	4	4	4	3	6	4	4	5	3	1	3	4	4	5	4	4	2	1	4	60	20	20	5	5	5	6	4	3	6	4	5	3	4	3	4	3	3	3	3
632	-77	-1	22	1	7	5	2	40	18	5	5	5	4	5	4	6	3	6	3	1	4	4	4	5	4	5	5	2	3	30	50	20	2	3	3	4	4	5	5	5	4	3	4	4	4	4	3	3	2
633	-77	559	33	1	8	3	3	40	98	3	1	4	3	6	5	4	3	5	1	6	1	1	1	2	6	2	3	1	3	50	30	20	7	7	7	7	6	6	7	7	7	5	2	5	4	4	4	5	1
634	-77	505	25	1	8	6	3	43	48	3	3	1	2	2	6	4	1	4	2	6	5	6	6	6	6	6	1	2	2	30	60	10	2	2	4	4	2	2	5	4	3	2	5	3	5	3	5	1	4
635	-77	424	29	1	2	5	3	40	17	1	1	5	5	3	5	3	5	6	1	3	5	6	1	6	5	1	2	2	4	20	60	20	2	2	3	3	2	1	4	3	3	4	4	5	4	5	4	5	2
636	-77	517	32	1	7	6	3	39	22	4	4	1	3	3	6	2	1	4	1	1	1	6	2	1	3	2	1	1	4	70	10	20	4	5	6	5	4	4	6	6	4	4	4	4	5	4	4	3	4
637	-77	497	45	1	6	5	3	40	36	1	1	4	4	2	2	1	4	4	1	1	1	2	1	1	1	2	2	1	4	95	5	0	5	6	6	5	5	4	4	5	4	5	1	5	3	5	4	5	1
640	-77	642	51	1	8	8	2	32	264	3	2	5	3	5	5	2	2	3	5	1	6	2	5	4	3	5	1	1	4	70	20	10	4	5	5	5	2	1	6	4	3	3	4	4	4	5	5	4	2
638	-77	575	33	1	3	7	3	40	48	2	4	4	3	5	5	1	2	4	1	1	5	4	2	1	6	1	1	1	4	40	25	30	3	3	4	5	4	2	7	6	4	4	4	3	4	4	5	4	3
639	-77	401	42	1	6	6	2	24	218	3	4	6	6	5	6	4	5	5	5	2	6	2	1	5	5	5	4	1	5	60	20	20	5	5	5	6	5	4	6	5	4	2	5	4	4	5	4	2	3
641	-77	554	41	1	9	6	5	25	200	5	5	6	6	6	5	5	4	6	5	5	6	4	2	4	5	5	1	1	4	35	20	45	5	6	5	6	4	7	5	6	5	4	5	4	5	4	4	2	4
643	-77	316	30	1	9	5	2	13	5	4	4	4	1	2	4	1	1	2	2	1	2	3	1	2	2	1	2	1	4	80	10	10	5	5	4	3	5	5	5	3	4	3	5	3	5	3	1	3	4
644	-77	297	44	1	6	3	3	40	288	4	2	6	4	5	4	4	5	5	1	1	1	1	1	1	1	1	2	1	4	75	25	0	3	2	5	4	1	1	5	2	3	3	2	4	1	4	2	4	2
645	-77	496	24	1	8	5	3	48	60	3	3	5	6	5	6	4	4	2	5	5	5	3	2	5	5	2	3	1	4	85	15	0	5	6	6	6	5	5	7	6	6	4	4	5	4	3	2	4	2
646	-77	721	52	1	8	8	3	40	180	1	1	2	1	2	4	1	2	2	1	2	2	5	2	2	1	2	2	1	2	70	10	20	5	6	6	5	6	5	6	5	6	4	2	4	2	4	2	4	1
647	-77	691	35	1	6	4	2	26	195	2	2	1	1	3	2	1	1	2	1	2	6	3	1	2	1	1	2	1	5	75	5	20	5	5	5	3	5	4	4	5	3	4	3	4	4	3	3	3	2
648	-77	518	31	1	9	8	5	37	110	5	3	6	6	5	6	5	4	6	2	5	6	4	2	5	5	3	3	1	4	50	20	30	6	6	5	5	5	3	6	3	3	3	4	4	1	4	2	4	5
649	-77	520	33	1	8	6	2	30	120	1	3	4	4	6	5	5	6	5	1	5	5	2	1	5	4	1	5	1	4	80	20	0	6	6	5	5	3	3	6	7	7	3	4	5	4	5	4	4	2
650	-77	495	57	1	9	4	5	30	10	5	5	3	4	6	6	2	4	6	4	4	4	6	1	4	6	2	4	1	5	70	30	0	5	5	5	5	3	4	6	5	4	3	3	3	3	3	3	3	3
651	-77	519	29	1	8	8	2	30	11	5	5	1	1	1	2	1	1	2	1	1	1	2	2	1	1	1	1	2	2	30	30	0	3	2	3	2	1	2	2	4	3	4	5	3	5	4	5	4	4
652	-77	567	34	1	1	9	5	35	72	3	5	5	4	5	5	6	6	5	2	1	2	6	2	4	5	5	4	1	4	50	10	40	5	4	5	5	5	5	6	4	4	3	3	5	2	4	4	4	2
653	-77	731	37	1	4	6	3	40	204	3	4	4	6	4	5	5	3	5	2	5	5	6	5	6	6	6	2	1	3	45	50	5	5	5	6	4	3	2	6	7	6	2	5	3	4	4	2	4	3
654	-77	615	32	1	8	7	3	35	60	5	5	3	2	3	6	2	2	4	1	2	6	6	5	6	6	6	6	2	1	10	90	0	3	2	1	1	1	1	4	4	1	4	3	4	4	4	4	5	2
655	-77	464	37	2	9	8	3	50	36	4	4	5	5	5	4	4	6	6	4	3	4	6	4	5	5	4	5	2	3	40	30	0	4	4	5	5	1	3	7	5	6	1	4	4	4	4	5	3	3
657	-77	570	35	1	8	7	3	50	115	2	2	2	2	3	4	2	2	2	1	2	1	3	4	2	1	1	1	1	5	90	5	5	6	6	7	6	6	5	7	5	5	4	2	3	2	4	2	4	2
658	-77	1182	36	1	7	8	3	40	40	3	2	6	6	5	4	3	5	5	5	2	6	6	2	4	5	6	5	2	2	50	50	0	2	2	2	1	1	6	3	2	2	3	5	4	4	4	3	2	2
659	-77	584	30	1	8	6	2	25	60	4	4	4	3	4	5	4	5	6	1	5	4	3	5	6	5	2	3	2	3	40	50	10	4	5	6	6	3	4	5	4	4	3	4	3	4	3	4	3	4
662	-77	610	41	1	6	5	5	30	180	5	1	6	6	6	6	6	6	5	6	5	6	6	5	6	6	6	6	1	5	90	10	0	5	6	6	6	5	5	7	6	6	4	2	4	2	4	2	4	2
663	-77	527	51	1	7	6	2	10	300	4	4	1	2	5	5	1	1	1	1	1	4	2	1	5	2	1	1	1	2	80	5	15	5	6	7	6	7	7	6	7	7	5	3	4	3	4	2	5	1
664	-77	472	33	1	9	8	3	39	96	3	2	5	4	4	4	5	2	5	2	4	2	5	1	3	4	3	2	1	4	50	30	20	5	4	6	6	5	4	7	5	5	4	4	4	2	4	2	4	1
667	-77	493	25	1	7	6	3	39	84	4	4	2	2	5	5	3	2	4	1	1	5	2	1	2	3	1	2	1	4	80	10	10	5	5	5	5	4	6	4	4	4	4	3	4	4	4	3	3	2
668	-77	319	31	1	9	6	2	30	200	5	5	3	3	6	6	3	2	3	1	4	4	6	1	1	2	2	1	1	5	80	10	10	5	5	7	6	7	4	7	5	4	4	5	4	3	4	5	3	3
669	-77	332	27	1	8	8	3	40	22	3	1	1	1	1	1	1	1	1	1	1	1	6	1	3	1	1	1	1	4	90	10	0	4	5	6	7	4	6	7	6	4	5	3	4	1	4	2	5	3
670	-77	508	37	1	7	6	2	20	180	3	3	4	3	4	6	4	3	3	1	2	2	6	4	5	6	1	2	2	2	20	70	10	3	3	4	5	1	1	4	5	4	4	3	4	5	4	3	3	4
671	-77	601	36	1	7	7	3	40	10	1	1	4	3	3	6	1	2	4	4	2	6	4	4	3	3	3	2	1	4	50	30	20	6	6	6	5	5	5	7	7	6	4	4	5	1	5	2	5	1
673	-77	539	28	1	7	6	3	40	90	1	2	6	3	6	3	1	1	2	1	1	2	5	1	1	4	5	1	1	3	70	30	0	6	6	6	4	3	6	7	7	5	3	4	5	2	5	2	5	1
675	-77	330	47	1	8	7	2	20	240	4	3	1	2	1	6	1	1	1	6	6	6	6	1	6	2	1	2	1	5	80	5	15	4	6	6	6	6	5	7	6	7	4	5	4	1	5	4	5	1
679	-77	578	34	1	8	8	2	32	84	5	5	3	2	3	5	4	2	1	1	1	1	1	1	3	2	1	1	1	4	50	30	20	5	5	4	5	4	5	5	3	3	4	4	5	1	4	1	4	2
686	-77	251	34	1	9	8	3	40	120	5	5	4	5	5	6	5	6	4	1	2	6	6	6	5	5	2	4	2	3	30	70	0	4	4	2	3	2	1	5	5	3	3	5	4	2	4	3	4	2
680	-77	296	24	1	9	8	2	10	16	4	4	1	1	2	1	1	1	1	1	1	1	2	1	1	1	1	1	1	5	90	0	10	5	5	6	5	5	3	6	5	4	4	3	4	4	4	2	4	2
682	-77	457	39	1	7	3	3	45	16	5	5	2	2	3	5	2	2	4	1	2	2	4	1	2	4	1	2	1	3	40	30	30	5	5	5	3	3	4	5	3	5	4	2	4	3	2	3	5	3
683	-77	466	30	1	9	8	2	20	24	5	5	2	2	4	5	1	1	3	2	6	4	6	1	1	1	6	1	1	3	70	20	10	5	2	5	5	3	4	7	5	3	4	4	1	4	3	5	5	3
685	-77	541	32	1	7	8	3	40	80	4	4	1	3	3	5	1	2	6	1	1	2	6	1	3	5	2	3	1	4	70	15	15	6	6	6	5	6	6	6	5	5	3	3	4	1	4	4	5	2
688	-77	844	43	1	2	6	3	37	24	5	5	4	4	6	3	5	6	4	3	6	6	6	2	6	6	3	5	1	3	40	35	25	3	3	4	6	4	1	7	7	6	3	4	3	4	4	2	3	2
689	-77	416	34	1	9	9	3	40	120	4	4	3	1	1	2	2	1	1	1	1	1	4	1	1	2	1	1	1	5	70	10	20	5	5	5	6	5	5	6	5	4	4	2	4	1	5	2	5	2
695	-77	483	25	1	9	8	2	20	14	4	2	6	5	5	5	6	2	5	5	3	2	5	2	2	3	2	2	1	4	65	10	25	4	4	6	6	4	2	6	6	5	4	3	4	2	4	3	5	2
696	-77	307	29	1	9	8	2	20	72	5	5	1	1	2	6	3	1	6	1	1	1	5	6	1	2	1	1	1	5	60	20	20	6	7	6	6	6	6	7	7	5	5	4	5	4	5	3	5	2
697	-77	306	45	1	9	7	3	50	300	5	1	6	4	6	3	5	3	6	6	6	6	6	6	6	6	6	6	1	5	70	30	0	5	6	7	7	6	5	7	7	5	4	3	4	3	4	3	4	4
698	-77	506	30	1	9	8	3	40	40	4	4	4	5	6	5	6	4	5	4	1	1	6	3	4	5	6	3	1	4	50	40	10	5	5	5	5	4	3	5	6	5	4	5	4	5	4	4	4	2
699	-77	441	41	1	3	7	2	20	360	5	5	6	6	6	6	3	6	5	2	6	6	6	2	6	6	1	1	1	4	70	10	20	5	5	5	5	5	6	6	5	6	4	4	5	3	4	4	3	2
700	-77	442	38	1	7	8	5	40	15	5	5	5	5	4	6	6	6	6	2	1	2	4	1	6	4	2	5	1	4	70	10	20	6	6	6	7	7	7	7	7	7	3	5	5	3	5	4	5	2
701	-77	295	26	1	8	8	3	38	10	5	5	1	1	1	5	3	2	2	1	1	1	1	1	1	2	1	1	1	4	75	15	10	5	5	6	6	6	4	7	6	4	5	2	4	3	4	3	4	3
702	-77	353	37	1	9	8	3	35	11	4	3	3	1	4	5	2	3	1	1	3	1	5	1	4	4	1	1	1	5	90	0	10	7	7	7	7	7	7	7	7	7	5	1	5	2	5	2	2	2
703	-77	940	43	1	6	6	3	40	300	1	1	6	6	6	6	6	6	6	6	6	6	6	1	6	6	6	6	2	5	30	70	0	7	1	7	1	1	1	7	7	7	1	5	1	1	1	5	1	5
704	-77	293	40	1	4	8	4	40	264	5	4	3	2	2	1	1	1	2	1	1	2	1	1	1	1	1	1	1	5	85	10	5	5	4	6	6	3	3	7	5	3	5	2	4	1	4	2	5	1
706	-77	521	37	1	7	6	3	37	219	3	3	2	1	2	2	1	1	1	2	1	1	2	1	1	1	1	1	1	5	90	5	5	6	6	6	6	6	6	6	6	6	4	3	4	3	4	2	4	2
707	-77	324	26	1	8	7	2	32	48	4	4	3	4	5	6	3	2	2	1	5	5	6	5	5	4	4	2	2	3	30	50	20	2	5	3	4	2	2	3	5	3	2	4	4	3	4	5	2	4
709	-77	405	27	1	8	8	3	39	30	1	3	1	1	1	2	1	1	1	1	1	1	1	1	1	2	1	2	1	4	60	10	30	2	3	3	2	5	2	5	3	3	4	3	4	4	4	1	4	3
710	-77	538	36	1	8	8	2	25	60	2	2	6	5	2	3	3	5	4	3	5	2	2	3	6	6	4	2	1	5	40	35	25	6	6	7	6	6	5	7	7	5	4	3	4	1	4	3	5	1
711	-77	294	29	1	8	8	3	39	24	1	4	2	1	1	1	2	1	1	1	1	1	6	1	5	1	1	2	1	4	75	15	10	5	5	6	6	6	5	6	7	6	5	3	4	1	4	4	5	3
712	-77	358	33	1	8	8	4	40	40	3	3	2	2	2	5	1	1	1	1	1	1	5	1	1	1	1	1	1	4	80	10	10	5	5	5	6	5	3	6	5	3	4	3	4	1	4	3	4	2
713	-77	618	22	1	6	5	2	20	28	2	2	3	4	2	4	2	1	1	1	6	6	6	5	6	6	4	2	1	5	70	15	15	5	6	7	6	4	5	7	5	6	4	5	3	2	4	2	5	2
717	-77	439	36	1	9	6	2	31	204	4	3	4	4	3	5	4	5	6	2	6	5	5	2	4	4	2	3	1	3	20	30	50	4	5	4	5	6	6	6	5	3	4	3	4	2	4	4	5	3
718	-77	471	31	1	9	8	3	40	60	4	4	4	3	3	5	4	1	4	5	2	5	6	1	3	5	1	2	2	2	20	60	20	2	2	2	3	2	2	2	2	2	2	5	3	4	4	2	3	2
719	-77	322	29	1	8	8	2	20	37	4	2	2	1	3	2	3	1	1	1	1	1	6	1	4	2	1	1	2	1	10	60	30	3	1	2	1	1	1	1	1	1	4	4	3	4	3	5	4	5
721	-77	516	31	1	8	7	3	39	67	5	4	1	1	2	6	5	4	6	1	1	1	5	5	1	4	1	1	2	4	25	50	25	3	3	5	6	1	4	6	5	4	2	4	4	4	4	3	2	3
722	-77	457	31	1	6	8	3	38	50	3	5	4	4	4	5	3	1	2	1	6	6	6	2	5	6	3	3	2	2	30	70	0	2	3	1	1	3	1	2	4	3	4	5	5	4	3	5	3	4
734	-77	541	27	1	4	8	3	35	47	4	4	1	1	2	4	2	1	5	1	1	1	6	1	4	1	1	1	2	2	20	75	5	2	2	1	1	2	4	1	1	2	3	5	4	4	4	4	2	2
725	-77	410	50	1	9	8	3	35	396	3	2	6	5	5	6	6	1	5	1	1	2	4	1	6	4	4	2	1	3	65	15	15	6	6	6	5	4	7	6	5	4	1	5	4	3	4	4	3	2
726	-77	542	35	1	8	8	3	35	156	3	2	2	3	4	4	2	1	3	1	1	1	6	3	1	1	1	1	1	4	80	20	0	5	6	6	6	5	3	6	6	5	3	4	4	4	3	3	3	4
727	-77	473	35	1	6	8	2	30	180	3	2	3	2	4	5	4	6	5	1	6	3	6	1	6	2	6	4	1	4	80	20	0	6	6	6	4	6	6	6	7	6	4	1	4	1	4	2	5	2
728	-77	424	30	1	4	8	2	32	251	4	4	5	6	4	5	4	3	6	1	4	6	6	6	6	6	5	1	1	4	40	40	20	5	6	4	5	3	6	6	5	5	4	5	5	3	4	4	3	4
730	-77	971	36	1	6	7	3	40	120	5	5	1	2	3	1	1	1	2	1	5	6	6	1	4	3	1	3	1	4	80	10	10	5	5	5	5	6	5	6	6	5	3	3	4	3	4	3	4	2
731	-77	392	29	1	7	8	3	39	36	4	2	3	2	6	5	3	1	4	1	1	5	6	5	4	5	1	3	2	2	20	50	30	3	6	4	2	4	7	7	6	7	1	5	3	4	4	4	4	3
732	-77	559	34	1	4	9	2	20	19	5	5	6	5	6	6	2	6	5	1	2	6	6	6	6	6	3	1	2	2	20	70	10	4	4	2	3	2	6	4	7	5	5	3	5	3	4	3	5	2
733	-77	382	45	1	7	8	2	24	108	5	5	5	4	6	6	4	1	6	4	1	6	6	1	6	3	3	4	1	3	50	25	25	5	6	5	5	5	5	6	6	5	3	5	5	4	5	5	4	4
735	-77	715	33	1	4	8	3	40	72	3	3	5	3	3	5	2	3	2	2	1	5	6	1	6	6	1	1	1	3	35	20	45	5	5	5	4	3	1	7	6	4	5	4	4	1	4	4	5	4
736	-77	517	29	1	8	8	3	46	32	4	4	4	3	2	3	3	1	5	2	1	3	2	1	3	3	2	1	2	3	20	40	40	4	2	4	4	2	2	5	4	4	2	3	3	2	4	2	4	3
738	-77	484	38	1	9	8	2	30	12	5	4	5	5	5	4	6	1	6	1	6	3	6	1	3	6	1	3	2	3	33	33	34	4	4	4	4	4	4	5	7	5	1	4	4	5	4	5	3	5
740	-77	374	46	1	8	8	4	30	240	5	5	4	1	4	6	1	1	1	1	1	2	4	1	1	1	3	1	1	4	80	10	10	4	5	5	5	3	2	6	5	5	5	5	5	3	5	4	4	1
744	-77	459	53	1	9	8	5	10	300	3	3	6	4	5	6	5	5	4	3	6	6	6	4	6	6	6	3	2	3	30	50	20	5	6	5	6	7	7	5	7	6	2	1	3	4	4	5	2	2
743	-77	278	22	1	7	5	2	10	48	5	5	1	1	1	1	1	1	1	1	1	1	1	1	1	1	1	1	1	5	100	0	0	7	7	7	7	7	7	7	7	7	5	2	5	1	5	1	5	1
745	-77	517	35	1	8	8	3	38	100	3	3	5	4	5	4	4	3	2	1	5	2	5	2	6	6	4	4	1	4	70	20	10	5	5	5	4	3	1	6	5	4	3	4	4	2	4	4	5	3
746	-77	810	28	1	3	5	3	40	110	3	5	6	5	4	5	3	2	4	2	1	4	5	1	3	4	1	1	1	4	55	15	30	3	3	4	4	4	4	4	3	2	2	5	1	4	2	4	3	3
747	-77	832	46	1	8	7	3	40	240	4	4	5	5	5	4	3	1	6	2	1	4	5	2	5	4	6	2	1	4	60	10	30	5	6	5	5	4	2	6	6	5	3	3	4	2	4	3	4	3
748	-77	486	29	1	9	8	3	39	96	5	5	6	5	5	6	3	4	5	1	1	5	6	1	6	6	5	4	1	4	55	45	0	5	4	5	4	2	3	5	5	5	3	4	4	4	5	2	4	3
749	-77	373	35	1	8	4	2	32	216	3	3	6	6	6	6	6	6	6	5	6	6	6	6	6	6	6	6	1	4	10	90	0	2	1	1	1	2	1	4	4	1	4	4	5	2	4	4	5	1
752	-77	587	33	1	8	7	3	40	144	4	4	3	2	4	3	2	6	2	2	4	1	5	1	5	4	1	1	1	5	90	10	0	7	7	7	7	6	7	7	7	7	3	3	4	4	5	2	4	3
750	-77	453	34	1	7	5	3	39	150	3	3	4	4	5	6	6	1	4	1	4	5	6	1	6	6	4	5	2	2	20	60	20	2	1	1	1	1	1	1	3	1	1	5	2	4	3	3	1	3
751	-77	523	46	1	9	6	3	38	252	4	4	6	4	3	6	4	5	5	6	1	1	5	2	2	2	5	4	1	3	30	60	10	5	5	6	5	5	4	6	6	6	3	5	5	3	5	5	4	4
753	-77	280	35	1	8	5	3	39	120	3	3	6	6	6	6	6	4	6	2	1	1	6	6	1	1	2	3	2	3	40	40	20	4	4	4	3	4	4	5	5	3	4	5	4	5	5	5	5	3
754	-77	559	36	1	6	6	3	37	141	2	2	1	1	4	3	4	1	1	1	2	1	1	1	3	3	1	1	2	3	20	50	30	3	3	3	3	2	2	4	3	2	2	2	4	2	4	3	4	2
755	-77	644	34	1	9	8	3	40	132	5	5	2	1	2	1	1	1	2	1	1	1	1	1	1	2	1	1	1	5	90	10	0	6	6	6	5	5	4	6	6	3	3	2	5	4	5	3	5	2
756	-77	542	27	1	8	8	2	25	37	5	5	1	1	3	2	1	1	2	1	3	1	4	1	1	2	1	1	1	4	0	0	0	3	5	4	4	3	2	6	3	3	4	5	4	2	4	5	5	2
757	-77	590	31	1	9	8	2	16	19	2	4	3	5	5	6	3	3	4	1	1	3	5	1	1	4	1	1	2	3	40	20	40	3	1	4	2	1	3	4	3	2	4	3	4	5	5	5	4	5
758	-77	444	51	1	9	9	3	50	324	4	2	1	1	1	3	1	3	2	1	6	2	1	1	6	1	3	1	1	5	95	5	0	6	6	7	6	2	5	7	6	6	5	3	4	3	4	1	4	1
762	-77	523	32	1	8	8	2	45	46	5	5	5	5	2	6	4	1	2	2	1	6	6	1	6	2	6	1	1	4	75	25	0	5	5	5	6	5	5	6	5	7	2	5	4	5	4	2	5	4
765	-77	276	33	1	8	8	3	39	84	5	4	1	1	2	4	2	1	2	1	2	1	4	1	1	1	2	1	1	4	80	15	5	5	5	5	5	4	4	6	6	5	5	2	4	2	4	4	5	2
764	-77	390	41	1	5	8	2	28	240	4	3	3	4	5	5	2	2	3	2	1	5	2	1	3	5	2	1	1	5	80	10	10	6	6	6	6	4	6	6	6	4	4	3	4	1	5	3	5	1
766	-77	267	37	1	9	8	3	40	84	4	4	3	4	4	2	4	1	2	1	1	2	4	1	6	6	3	1	1	3	30	40	30	2	3	2	3	2	2	3	2	2	3	5	4	4	4	3	3	5
767	-77	450	42	1	3	5	3	40	300	3	2	6	5	4	5	2	5	5	1	1	5	3	2	5	6	6	2	1	3	60	30	10	2	2	2	4	1	7	7	3	4	4	4	3	4	4	5	4	2
769	-77	501	37	1	7	8	2	26	60	4	4	2	4	2	2	1	1	2	1	1	2	3	1	1	2	1	1	1	3	50	50	0	4	4	2	1	3	2	1	1	1	2	4	2	4	3	2	3	3
771	-77	604	37	1	2	8	2	30	150	3	3	6	6	5	6	5	6	6	1	2	4	6	2	2	2	5	2	2	2	5	75	20	2	1	2	1	1	3	2	3	2	3	4	5	2	5	2	5	1
772	-77	441	38	1	5	3	3	40	240	3	2	5	6	6	6	5	3	4	5	6	6	6	5	6	3	5	4	2	2	10	70	20	4	4	3	3	2	3	4	4	2	2	4	2	4	3	3	4	3
773	-77	394	37	1	7	8	4	40	144	2	2	6	6	4	6	6	2	6	4	1	6	6	1	3	6	6	5	2	1	5	95	0	2	1	1	3	1	1	4	5	6	1	5	4	5	4	5	1	4
774	-77	491	23	1	5	3	3	40	60	2	2	5	5	4	6	6	6	5	5	4	6	6	2	6	6	3	4	2	3	15	70	15	1	1	2	2	1	1	3	4	2	2	4	3	4	3	4	3	4
775	-77	578	34	1	3	4	3	38	120	3	3	4	4	4	5	5	1	4	1	1	4	6	1	4	6	6	6	1	3	60	20	20	3	4	3	1	1	6	4	3	1	3	3	4	2	4	1	5	1
776	-77	388	29	1	8	7	3	35	4	3	1	3	3	4	2	1	1	6	1	1	1	1	1	1	1	1	1	1	3	30	60	10	4	6	4	3	2	2	5	6	5	3	4	4	2	4	4	3	2
777	-77	518	38	1	8	8	2	35	100	3	3	6	4	4	6	5	4	5	4	4	5	5	3	4	3	5	4	1	4	35	10	55	5	4	4	4	3	6	6	5	5	4	4	3	4	3	4	3	5
778	-77	363	28	1	6	8	3	40	20	4	4	5	6	5	5	2	2	6	1	1	5	5	1	3	4	5	6	2	2	15	55	30	5	5	3	6	2	4	6	4	5	4	3	5	4	4	2	5	1
780	-77	685	51	1	2	8	3	45	290	3	2	6	6	5	5	6	6	6	1	5	3	3	5	2	6	3	5	2	2	20	60	20	6	6	6	6	5	5	7	7	7	1	5	4	4	4	2	4	4
901	-77	630	53	1	9	7	5	35	276	4	4	5	4	5	5	5	3	4	3	4	2	5	4	3	3	5	2	1	4	60	30	10	5	5	6	5	5	4	6	6	5	3	3	3	4	3	4	4	2
902	-77	418	22	1	7	8	2	20	26	5	5	4	3	3	5	1	1	4	1	1	1	6	1	3	6	1	2	1	4	80	5	15	5	5	5	5	5	4	6	5	4	4	4	5	5	5	4	5	3
903	-77	467	52	1	7	3	2	28	35	5	5	6	4	5	4	5	1	3	1	1	1	6	1	2	5	1	2	1	4	70	10	20	5	5	6	6	5	5	6	5	5	4	5	4	2	4	2	4	3
904	-77	369	24	1	6	8	3	40	60	5	5	5	1	6	4	4	1	2	1	4	4	6	1	5	4	4	3	1	4	70	10	20	5	5	5	4	4	4	5	5	4	5	4	4	1	4	2	5	2
905	-77	957	37	1	6	8	3	32	11	5	5	3	2	2	5	2	1	2	1	1	1	1	4	1	2	1	2	1	4	70	20	10	6	6	7	7	6	6	7	5	5	3	2	4	1	4	3	4	2
906	-77	1921	56	1	5	7	3	40	390	5	5	2	2	3	2	3	1	3	1	1	1	1	1	1	1	1	1	1	4	50	10	40	5	5	6	6	6	5	6	6	5	4	1	5	1	4	1	5	1
907	-77	973	34	1	9	8	5	45	250	5	5	4	4	2	6	4	5	5	6	1	6	5	6	5	1	1	1	1	4	80	20	0	6	6	6	6	6	6	7	6	6	4	4	4	3	4	4	3	4
908	-77	445	42	1	6	8	2	35	216	1	1	4	2	3	6	3	2	4	1	1	5	6	1	3	2	6	2	1	3	30	20	50	4	5	5	5	2	4	5	4	4	4	3	5	1	5	3	4	4
909	-77	305	38	1	5	8	3	55	288	4	4	6	6	5	6	3	5	6	2	2	2	3	1	3	2	3	2	1	4	70	10	20	6	6	7	6	6	6	7	5	5	3	2	4	1	4	2	5	1
910	-77	1388	37	1	4	7	3	40	240	3	1	6	6	6	6	4	5	6	4	3	6	6	2	3	6	6	1	1	4	65	20	15	5	6	7	5	4	5	7	6	5	4	3	4	5	4	1	5	4
911	-77	240	31	1	9	8	3	43	36	4	4	1	1	1	1	1	1	1	1	1	1	1	1	1	1	1	1	1	5	95	5	0	5	6	6	6	7	6	6	6	5	5	4	4	3	4	3	4	4
912	-77	332	43	1	9	5	2	10	190	2	2	6	6	6	4	6	5	6	5	1	6	6	1	6	2	1	6	2	1	10	80	10	7	6	7	2	4	6	2	6	5	2	3	3	5	3	3	4	4
913	-77	462	36	1	7	8	3	50	180	5	5	3	4	3	5	3	3	3	1	4	4	6	3	4	4	2	3	2	3	50	20	30	6	6	6	5	5	5	6	6	6	5	2	5	1	5	2	4	2
914	-77	469	33	1	7	8	3	40	75	3	3	5	4	4	5	6	4	5	1	1	2	5	1	1	1	2	1	1	3	40	30	30	5	4	3	3	3	4	2	4	4	5	3	5	3	5	2	5	3
915	-77	357	29	1	7	7	3	40	70	5	5	6	4	2	6	3	6	6	2	1	6	6	1	1	1	6	1	1	2	60	40	0	4	6	5	5	3	7	5	7	7	5	4	5	5	5	5	5	3
916	-77	592	30	1	6	8	3	35	66	5	5	1	1	1	5	1	1	2	1	1	2	6	1	1	3	1	2	1	4	80	5	15	6	6	6	5	6	4	6	6	6	5	3	5	4	5	2	4	3
917	-77	499	34	1	8	8	2	32	116	5	5	4	6	3	6	2	4	6	1	2	5	6	1	4	4	3	4	1	4	60	30	10	5	5	5	4	4	4	5	5	4	5	3	4	2	5	3	5	3
918	-77	190	31	1	5	8	3	40	60	5	5	5	4	3	5	4	5	4	5	3	4	5	1	3	4	4	2	1	4	60	20	20	5	5	5	4	5	5	6	5	4	4	2	4	3	4	4	4	1
919	-77	625	36	1	1	7	2	15	96	3	1	4	2	3	3	2	1	4	1	1	4	1	1	5	1	2	1	1	3	50	10	40	5	5	4	4	3	5	7	4	5	4	4	4	4	4	4	4	2
920	-77	513	35	1	9	8	5	30	160	5	5	3	2	2	5	5	2	4	2	2	1	6	4	4	3	5	1	1	4	0	0	0	5	6	6	5	3	3	4	4	5	4	5	4	5	5	5	4	2
921	-77	635	28	1	6	8	3	44	50	5	5	5	2	3	5	2	4	5	2	4	6	5	1	4	3	5	2	1	4	50	30	20	5	5	5	4	4	5	6	5	6	4	4	4	4	4	3	4	3
922	-77	769	38	1	8	8	2	30	131	5	5	1	1	4	3	1	1	1	2	3	1	5	3	4	4	4	2	1	3	60	20	20	3	3	4	5	3	4	3	4	3	3	5	3	5	3	5	2	4
923	-77	482	51	1	8	8	5	55	0	4	4	1	1	1	1	1	1	2	1	1	2	2	1	1	1	1	1	1	1	80	10	10	6	6	6	7	6	6	6	7	6	4	2	5	2	4	3	5	2
924	-77	557	51	1	6	6	3	40	160	3	3	5	4	5	5	6	5	5	2	2	5	3	1	2	2	4	2	1	4	80	20	0	5	5	5	5	5	6	6	6	5	4	2	4	2	4	2	4	2
925	-77	409	39	1	8	9	2	40	160	3	3	4	5	3	6	6	2	5	1	1	3	2	1	6	4	5	4	2	3	30	40	30	6	6	7	7	5	5	6	7	5	3	3	4	3	4	4	4	4
926	-77	597	45	1	8	8	5	40	204	3	1	5	1	5	6	3	2	2	2	3	2	6	5	4	3	2	3	1	4	80	10	10	6	6	5	6	6	5	6	7	7	5	3	5	3	4	3	5	2
927	-77	1253	47	1	6	9	3	40	182	4	4	2	4	6	6	4	2	5	3	1	2	6	1	5	3	2	2	2	3	40	40	20	6	4	5	3	4	7	5	7	6	4	4	4	3	4	1	2	3
928	-77	323	58	1	6	5	5	30	400	4	4	5	4	5	6	6	5	4	5	1	5	2	1	2	6	1	1	1	4	70	10	20	6	6	6	6	4	5	7	4	6	5	3	4	1	4	4	5	1
929	-77	414	40	1	5	7	3	40	206	4	5	6	6	4	6	6	4	6	4	4	4	6	1	5	5	2	1	2	2	20	30	50	6	6	6	6	1	3	6	6	6	4	4	4	4	5	3	5	1
930	-77	702	41	1	6	7	3	45	240	3	5	4	5	4	6	1	5	2	4	1	2	6	1	2	5	2	2	1	4	40	20	40	7	7	6	5	6	5	6	5	7	4	2	5	1	4	2	5	1
[truncated: 16 more columns]
